# Supplementary material for: (10Z)-4H,5H,6H,7H,8H,9H-Cyclo­deca­[d][1,2,3]selena­diazole
Source: IUCrdata. 2024 Nov 19;9(Pt 11):x241107. doi: 10.1107/S2414314624011076 (PMC11618876; doi:10.1107/S2414314624011076)
Supplement: Supplementary file 1 [file x-09-x241107-sup1.cif]

##############################################################################
#                                                                            #
# This CIF contains the data for a data article accepted for                 #
# publication in IUCrData. It conforms to the requirements of                #
# Notes for Authors for IUCrData, and has been                               #
# peer reviewed under the auspices of IUCrData.                              #
#                                                                            #
# Full details of the Crystallographic Information File format               #
# are given in the paper "The Crystallographic Information File (CIF):       #
# a New Standard Archive File for Crystallography" by S. R. Hall, F. H.      #
# Allen and I. D. Brown [Acta Cryst. (1991), A47, 655-685].                  #
#                                                                            #
# The current version of the core CIF dictionary is obtainable from          #
# ftp://ftp.iucr.org/pub/cif_core.dic.                                       #
#                                                                            #
# Software is freely available for graphical display of the structure(s)     #
# in this CIF. For information consult the CIF software page                 #
# http://www.iucr.org/resources/cif/software.                                #
#                                                                            #
# This file may be used for bona fide research purposes within the           #
# scientific community so long as proper attribution is given to the data    # 
# article from which it was obtained.                                        #
#                                                                            #
##############################################################################
data_I
_audit_creation_method     'SHELXL-2019/3'
_chemical_name_systematic
;\
(10<i>Z</i>)-4<i>H</i>,5<i>H</i>,6<i>H</i>,7<i>H</i>,8<i>H</i>,9<i>H</i>-\
Cyclodeca[<i>d</i>][1,2,3]selenadiazole
;
_chemical_name_common     ?
_chemical_formula_moiety     'C10 H14 N2 Se'
_chemical_formula_sum     'C10 H14 N2 Se'
_chemical_formula_iupac     'C10 H14 N2 Se'
_chemical_formula_weight     241.19
_chemical_melting_point     315
_space_group_crystal_system     monoclinic
_space_group_name_H-M_alt     'P 21/n'
_space_group_name_Hall     '-P 2yn'
loop_
    _space_group_symop_operation_xyz
    'x, y, z'
    '-x+1/2, y+1/2, -z+1/2'
    '-x, -y, -z'
    'x-1/2, -y-1/2, z-1/2'
_cell_length_a     7.9646(6)
_cell_length_b     17.0830(15)
_cell_length_c     8.0572(6)
_cell_angle_alpha     90
_cell_angle_beta     111.425(6)
_cell_angle_gamma     90
_cell_volume     1020.50(15)
_cell_formula_units_Z     4
_cell_measurement_reflns_used     10316
_cell_measurement_theta_min     2.38
_cell_measurement_theta_max     28.37
_cell_measurement_temperature     120(2)
_exptl_crystal_description     block
_exptl_crystal_colour     colorless
_exptl_crystal_size_max     0.290
_exptl_crystal_size_mid     0.210
_exptl_crystal_size_min     0.110
_exptl_crystal_density_diffrn     1.570
_exptl_crystal_density_meas     ?
_exptl_crystal_density_method     ?
_exptl_crystal_F_000     488
loop_
    _exptl_crystal_face_index_h
    _exptl_crystal_face_index_k
    _exptl_crystal_face_index_l
    _exptl_crystal_face_perp_dist
    0 1 0 0.1099
    0 -1 0 0.1051
    1 0 0 0.1422
    0 -1 1 0.0575
    0 1 -1 0.0515
    -2 0 1 0.1531
_exptl_absorpt_coefficient_mu     3.635
_exptl_absorpt_correction_type     integration
_exptl_absorpt_process_details
;
[X-Red32 (Stoe & Cie, 2020), absorption correction by Gaussian
integration
(Coppens, 1970)]
;
_exptl_absorpt_correction_T_min     0.3809
_exptl_absorpt_correction_T_max     0.6966
_diffrn_ambient_temperature     120(2)
_diffrn_source     'sealed X-ray tube, 12x0.4mm long-fine focus'
_diffrn_radiation_type     MoK\a
_diffrn_radiation_wavelength     0.71073
_diffrn_measurement_device_type     'Stoe IPDS 2T'
_diffrn_measurement_method     'rotation method, \w scans'
_diffrn_detector_area_resol_mean     6.67
_diffrn_reflns_number     5508
_diffrn_reflns_av_R_equivalents     0.0204
_diffrn_reflns_av_unetI/netI     0.0212
_diffrn_reflns_theta_min     2.384
_diffrn_reflns_theta_max     27.877
_diffrn_reflns_theta_full     25.242
_diffrn_measured_fraction_theta_max     0.998
_diffrn_measured_fraction_theta_full     0.998
_diffrn_reflns_limit_h_min     -7
_diffrn_reflns_limit_h_max     10
_diffrn_reflns_limit_k_min     -21
_diffrn_reflns_limit_k_max     22
_diffrn_reflns_limit_l_min     -10
_diffrn_reflns_limit_l_max     10
_refine_special_details
;
Hydrogen atoms were placed at calculated positions and were refined
in the riding-model approximation with C~aromatic~--H = 0.95 \%A or
C~methylene~--H = 0.99 \%A and with <i>U</i>~iso~(H) = 1.2 <i>U</i>~eq~(C).
;
_reflns_number_total     2430
_reflns_number_gt     2093
_reflns_threshold_expression     'I > 2\s(I)'
_refine_ls_structure_factor_coef     Fsqd
_refine_ls_matrix_type     full
_refine_ls_R_factor_all     0.0406
_refine_ls_R_factor_gt     0.0300
_refine_ls_wR_factor_gt     0.0624
_refine_ls_wR_factor_ref     0.0674
_refine_ls_goodness_of_fit_ref     1.124
_refine_ls_restrained_S_all     1.124
_refine_ls_number_reflns     2430
_refine_ls_number_parameters     118
_refine_ls_number_restraints     0
_refine_ls_hydrogen_treatment     constr
_refine_ls_weighting_scheme     calc
_refine_ls_weighting_details
              'w=1/[\s^2^(Fo^2^)+(0.0224P)^2^+1.2555P] where P=(Fo^2^+2Fc^2^)/3'
_atom_sites_solution_hydrogens     geom
_atom_sites_solution_primary     dual
_atom_sites_solution_secondary     ?
_refine_ls_shift/su_max     0.000
_refine_ls_shift/su_mean     0.000
_refine_diff_density_max     0.408
_refine_diff_density_min     -0.397
_refine_ls_extinction_method     none
_refine_ls_extinction_coef     .
loop_
    _atom_type_symbol
    _atom_type_description
    _atom_type_scat_dispersion_real
    _atom_type_scat_dispersion_imag
    _atom_type_scat_source
    'C' 'C' 0.0033 0.0016
                         'International Tables Vol C Tables 4.2.6.8 and 6.1.1.4'
    'H' 'H' 0.0000 0.0000
                         'International Tables Vol C Tables 4.2.6.8 and 6.1.1.4'
    'N' 'N' 0.0061 0.0033
                         'International Tables Vol C Tables 4.2.6.8 and 6.1.1.4'
    'Se' 'Se' -0.0929 2.2259
                         'International Tables Vol C Tables 4.2.6.8 and 6.1.1.4'
_computing_data_collection
;
X-Area WinXpose 2.0.22.0 (Stoe & Cie, 2020)
;
_computing_cell_refinement
;
X-Area Recipe 1.36.0.0 (Stoe & Cie, 2020)
;
_computing_data_reduction
;
X-Area Integrate 1.77.0.0 (Stoe & Cie, 2020)
;
_computing_structure_solution
;
<i>SHELXT2014</i> (Sheldrick, 2015a)
;
_computing_structure_refinement
;
<i>SHELXL2019/2</i> (Sheldrick, 2015b)
;
_computing_molecular_graphics
;
PLATON (Spek, 2020)
;
_computing_publication_material     ?
loop_
    _atom_site_type_symbol
    _atom_site_label
    _atom_site_fract_x
    _atom_site_fract_y
    _atom_site_fract_z
    _atom_site_U_iso_or_equiv
    _atom_site_adp_type
    _atom_site_calc_flag
    _atom_site_occupancy
    _atom_site_disorder_assembly
    _atom_site_disorder_group
    Se Se1 0.22155(3) 0.41792(2) 0.00291(3) 0.02588(8) Uani d 1 . .
    N N2 0.0679(3) 0.42034(14) 0.1321(3) 0.0287(5) Uani d 1 . .
    N N3 0.1303(3) 0.37734(13) 0.2705(3) 0.0242(4) Uani d 1 . .
    C C3A 0.2906(3) 0.33871(13) 0.3010(3) 0.0200(4) Uani d 1 . .
    C C4 0.3665(3) 0.29010(14) 0.4674(3) 0.0223(5) Uani d 1 . .
    H H4A 0.467261 0.257977 0.460615 0.027 Uiso calc 1 . .
    H H4B 0.271954 0.254034 0.474213 0.027 Uiso calc 1 . .
    C C5 0.4350(3) 0.34033(14) 0.6375(3) 0.0227(5) Uani d 1 . .
    H H5A 0.331482 0.368148 0.650443 0.027 Uiso calc 1 . .
    H H5B 0.486911 0.305438 0.741913 0.027 Uiso calc 1 . .
    C C6 0.5776(3) 0.40050(14) 0.6379(3) 0.0223(5) Uani d 1 . .
    H H6A 0.525551 0.434969 0.532727 0.027 Uiso calc 1 . .
    H H6B 0.606410 0.433562 0.745666 0.027 Uiso calc 1 . .
    C C7 0.7529(3) 0.36533(14) 0.6347(3) 0.0231(5) Uani d 1 . .
    H H7A 0.836267 0.356584 0.758932 0.028 Uiso calc 1 . .
    H H7B 0.725966 0.313698 0.574953 0.028 Uiso calc 1 . .
    C C8 0.8476(3) 0.41614(15) 0.5396(3) 0.0235(5) Uani d 1 . .
    H H8A 0.965934 0.392425 0.555708 0.028 Uiso calc 1 . .
    H H8B 0.870326 0.468471 0.596223 0.028 Uiso calc 1 . .
    C C9 0.7400(3) 0.42610(13) 0.3392(3) 0.0217(5) Uani d 1 . .
    H H9A 0.626221 0.454180 0.322631 0.026 Uiso calc 1 . .
    H H9B 0.810602 0.458548 0.286372 0.026 Uiso calc 1 . .
    C C10 0.6965(3) 0.34927(15) 0.2428(3) 0.0233(5) Uani d 1 . .
    H H10 0.794761 0.321303 0.231365 0.028 Uiso calc 1 . .
    C C11 0.5350(3) 0.31628(15) 0.1718(3) 0.0235(5) Uani d 1 . .
    H H11 0.527227 0.267070 0.114513 0.028 Uiso calc 1 . .
    C C11A 0.3666(3) 0.35080(14) 0.1757(3) 0.0200(4) Uani d 1 . .
loop_
    _atom_site_aniso_label
    _atom_site_aniso_U_11
    _atom_site_aniso_U_22
    _atom_site_aniso_U_33
    _atom_site_aniso_U_12
    _atom_site_aniso_U_13
    _atom_site_aniso_U_23
    Se1 0.01898(12) 0.03822(15) 0.01753(12) -0.00109(10) 0.00322(8) 0.00338(10)
    N2 0.0176(9) 0.0410(13) 0.0244(10) 0.0014(9) 0.0042(8) 0.0008(9)
    N3 0.0153(9) 0.0351(12) 0.0216(10) -0.0003(8) 0.0059(8) -0.0011(8)
    C3A 0.0165(10) 0.0235(12) 0.0198(10) -0.0040(8) 0.0063(8) -0.0041(9)
    C4 0.0195(11) 0.0246(11) 0.0217(11) -0.0025(9) 0.0061(9) 0.0008(9)
    C5 0.0205(11) 0.0279(12) 0.0190(11) -0.0006(9) 0.0063(9) 0.0010(9)
    C6 0.0211(11) 0.0243(12) 0.0198(11) -0.0008(9) 0.0054(9) -0.0015(9)
    C7 0.0169(10) 0.0248(12) 0.0232(11) 0.0006(9) 0.0021(9) 0.0037(9)
    C8 0.0163(10) 0.0250(11) 0.0257(11) -0.0027(9) 0.0035(9) -0.0019(10)
    C9 0.0168(10) 0.0214(12) 0.0264(11) -0.0005(8) 0.0073(9) 0.0014(9)
    C10 0.0180(10) 0.0284(12) 0.0256(11) 0.0011(9) 0.0105(9) -0.0028(9)
    C11 0.0229(11) 0.0277(12) 0.0229(11) -0.0014(9) 0.0121(9) -0.0053(9)
    C11A 0.0168(10) 0.0255(12) 0.0164(10) -0.0046(8) 0.0048(8) -0.0034(9)
_geom_special_details
;
 All esds (except the esd in the dihedral angle between two l.s. planes)
 are estimated using the full covariance matrix.  The cell esds are taken
 into account individually in the estimation of esds in distances, angles
 and torsion angles; correlations between esds in cell parameters are only
 used when they are defined by crystal symmetry.  An approximate (isotropic)
 treatment of cell esds is used for estimating esds involving l.s. planes.
;
loop_
    _geom_bond_atom_site_label_1
    _geom_bond_atom_site_label_2
    _geom_bond_site_symmetry_2
    _geom_bond_distance
    _geom_bond_publ_flag
    Se1 C11A . 1.847(2) ?
    Se1 N2 . 1.875(2) ?
    N2 N3 . 1.274(3) ?
    N3 C3A . 1.377(3) ?
    C3A C11A . 1.370(3) ?
    C3A C4 . 1.503(3) ?
    C4 C5 . 1.538(3) ?
    C4 H4A . 0.9900 ?
    C4 H4B . 0.9900 ?
    C5 C6 . 1.531(3) ?
    C5 H5A . 0.9900 ?
    C5 H5B . 0.9900 ?
    C6 C7 . 1.529(3) ?
    C6 H6A . 0.9900 ?
    C6 H6B . 0.9900 ?
    C7 C8 . 1.527(3) ?
    C7 H7A . 0.9900 ?
    C7 H7B . 0.9900 ?
    C8 C9 . 1.536(3) ?
    C8 H8A . 0.9900 ?
    C8 H8B . 0.9900 ?
    C9 C10 . 1.500(3) ?
    C9 H9A . 0.9900 ?
    C9 H9B . 0.9900 ?
    C10 C11 . 1.327(3) ?
    C10 H10 . 0.9500 ?
    C11 C11A . 1.475(3) ?
    C11 H11 . 0.9500 ?
loop_
    _geom_angle_atom_site_label_1
    _geom_angle_atom_site_label_2
    _geom_angle_atom_site_label_3
    _geom_angle_site_symmetry_1
    _geom_angle_site_symmetry_3
    _geom_angle
    _geom_angle_publ_flag
    C11A Se1 N2 . . 87.18(9) ?
    N3 N2 Se1 . . 110.36(16) ?
    N2 N3 C3A . . 118.2(2) ?
    C11A C3A N3 . . 115.3(2) ?
    C11A C3A C4 . . 126.8(2) ?
    N3 C3A C4 . . 117.9(2) ?
    C3A C4 C5 . . 112.50(19) ?
    C3A C4 H4A . . 109.1 ?
    C5 C4 H4A . . 109.1 ?
    C3A C4 H4B . . 109.1 ?
    C5 C4 H4B . . 109.1 ?
    H4A C4 H4B . . 107.8 ?
    C6 C5 C4 . . 113.46(19) ?
    C6 C5 H5A . . 108.9 ?
    C4 C5 H5A . . 108.9 ?
    C6 C5 H5B . . 108.9 ?
    C4 C5 H5B . . 108.9 ?
    H5A C5 H5B . . 107.7 ?
    C7 C6 C5 . . 114.7(2) ?
    C7 C6 H6A . . 108.6 ?
    C5 C6 H6A . . 108.6 ?
    C7 C6 H6B . . 108.6 ?
    C5 C6 H6B . . 108.6 ?
    H6A C6 H6B . . 107.6 ?
    C8 C7 C6 . . 114.0(2) ?
    C8 C7 H7A . . 108.8 ?
    C6 C7 H7A . . 108.8 ?
    C8 C7 H7B . . 108.8 ?
    C6 C7 H7B . . 108.8 ?
    H7A C7 H7B . . 107.6 ?
    C7 C8 C9 . . 113.71(19) ?
    C7 C8 H8A . . 108.8 ?
    C9 C8 H8A . . 108.8 ?
    C7 C8 H8B . . 108.8 ?
    C9 C8 H8B . . 108.8 ?
    H8A C8 H8B . . 107.7 ?
    C10 C9 C8 . . 112.46(19) ?
    C10 C9 H9A . . 109.1 ?
    C8 C9 H9A . . 109.1 ?
    C10 C9 H9B . . 109.1 ?
    C8 C9 H9B . . 109.1 ?
    H9A C9 H9B . . 107.8 ?
    C11 C10 C9 . . 126.8(2) ?
    C11 C10 H10 . . 116.6 ?
    C9 C10 H10 . . 116.6 ?
    C10 C11 C11A . . 124.5(2) ?
    C10 C11 H11 . . 117.8 ?
    C11A C11 H11 . . 117.8 ?
    C3A C11A C11 . . 127.3(2) ?
    C3A C11A Se1 . . 109.01(17) ?
    C11 C11A Se1 . . 123.72(17) ?
loop_
    _geom_torsion_atom_site_label_1
    _geom_torsion_atom_site_label_2
    _geom_torsion_atom_site_label_3
    _geom_torsion_atom_site_label_4
    _geom_torsion_site_symmetry_1
    _geom_torsion_site_symmetry_2
    _geom_torsion_site_symmetry_3
    _geom_torsion_site_symmetry_4
    _geom_torsion
    _geom_torsion_publ_flag
    C11A Se1 N2 N3 . . . . -0.04(18) ?
    Se1 N2 N3 C3A . . . . 0.2(3) ?
    N2 N3 C3A C11A . . . . -0.3(3) ?
    N2 N3 C3A C4 . . . . 178.1(2) ?
    C11A C3A C4 C5 . . . . 108.5(3) ?
    N3 C3A C4 C5 . . . . -69.7(3) ?
    C3A C4 C5 C6 . . . . -56.7(3) ?
    C4 C5 C6 C7 . . . . -63.5(3) ?
    C5 C6 C7 C8 . . . . 149.2(2) ?
    C6 C7 C8 C9 . . . . -65.1(3) ?
    C7 C8 C9 C10 . . . . -57.5(3) ?
    C8 C9 C10 C11 . . . . 110.4(3) ?
    C9 C10 C11 C11A . . . . 0.2(4) ?
    N3 C3A C11A C11 . . . . -178.8(2) ?
    C4 C3A C11A C11 . . . . 2.9(4) ?
    N3 C3A C11A Se1 . . . . 0.3(3) ?
    C4 C3A C11A Se1 . . . . -178.00(18) ?
    C10 C11 C11A C3A . . . . -92.0(3) ?
    C10 C11 C11A Se1 . . . . 89.0(3) ?
    N2 Se1 C11A C3A . . . . -0.12(17) ?
    N2 Se1 C11A C11 . . . . 179.0(2) ?
_shelx_space_group_comment
;
The symmetry employed for this shelxl refinement is uniquely defined
by the following loop, which should always be used as a source of
symmetry information in preference to the above space-group names.
They are only intended as comments.
;
_shelx_estimated_absorpt_T_min     0.419
_shelx_estimated_absorpt_T_max     0.691
_shelx_hkl_file
;
  -7   9  -2    5.52    2.73   0
  -7  11  -2   40.60    2.84   0
  -7  12  -2   12.78    2.70   0
  -6  -3  -5    0.18    3.70   0
  -6  -2  -4   69.45    3.60   0
  -6   0  -3    2.07    2.83   0
  -6   2  -2   24.86    2.59   0
  -6   6  -1   49.55    2.38   0
  -6   7  -1  242.16    3.42   0
  -5  -3  -3   64.09    2.90   0
  -5   2  -1   98.40    2.48   0
  -5   8   0  161.33    2.25   0
  -5   9   0    5.90    1.49   0
  -5  10   0  422.63    3.22   0
  -5  11   0  190.72    2.48   0
  -5  12   0   -1.40    1.46   0
  -4  -7  -5  225.99    4.22   0
  -4  -6  -4  390.10    4.33   0
  -4  -3  -2  651.27    4.34   0
  -4  17   0   17.59    0.98   0
  -3  -9  -6   -0.94    2.91   0
  -3  -2  -1  193.48    2.02   0
  -3  19   0  100.15    0.85   0
  -2 -10  -6   14.83    2.86   0
  -2  -7  -3 1192.50    5.00   0
  -2  -3  -1    0.11    0.88   0
  -1  -9  -4    4.92    1.70   0
   0 -12  -7    2.66    2.17   0
   1  11   1  329.86    2.26   0
   4   0  -1    0.54    1.19   0
   4   8   0  304.52    3.09   0
   4   9   0   78.60    2.26   0
   4  10   0   19.35    2.01   0
   4  11   0  128.59    2.60   0
   4  12   0  450.34    3.91   0
   5  -2  -2  443.85    2.91   0
   5   3  -1 1087.71    4.95   0
   5  18  -1   76.89    3.23   0
   6  -8  -5   79.20    1.54   0
   6  -6  -4   -1.09    1.39   0
   6   9  -1   23.34    2.34   0
   6  10  -1  522.07    4.77   0
   6  11  -1   90.26    3.09   0
   7   5  -2  253.47    3.69   0
   7  16  -2    5.60    3.28   0
   8   3  -3   22.17    2.54   0
   9  -4  -6    7.52    2.20   0
   9   3  -4   20.90    3.07   0
  10   3  -5    6.58    3.13   0
  -7   3  -4   -6.76    3.65   0
  -7   5  -3   10.91    3.31   0
  -6  -2  -5  184.34    5.20   0
  -6  -1  -4   71.70    3.85   0
  -6   8  -1   49.69    2.36   0
  -6   9  -1   20.18    2.20   0
  -6  10  -1  177.21    3.21   0
  -6  11  -1   90.04    2.94   0
  -5  -4  -4  304.86    4.51   0
  -4   0  -1    0.32    1.51   0
  -4   4   0  107.93    1.68   0
  -3  -6  -3  392.13    3.59   0
  -3  -4  -2 1014.87    4.61   0
  -3   2   0  166.08    1.59   0
  -1 -10  -5    3.33    1.77   0
  -1  15   1  518.42    1.88   0
   0  -6  -2 4136.17    5.25   0
   1  12   1   70.37    1.57   0
   2  20   0   59.65    2.47   0
   3  18   0    1.10    2.23   0
   4  14   0   57.42    2.41   0
   5  19  -1   -1.33    3.09   0
   6   0  -2   20.91    1.93   0
   6   7  -1  216.26    3.33   0
   6   8  -1  289.98    3.74   0
   6  13  -1   10.23    2.72   0
   7   4  -2   71.93    2.70   0
   8  -2  -4   -3.14    2.02   0
   8   2  -3  264.93    3.76   0
   9   2  -4   52.76    3.11   0
  -7   4  -4   52.55    3.95   0
  -7   7  -3   27.93    3.22   0
  -6   1  -3  320.10    4.63   0
  -6   4  -2   91.76    2.99   0
  -5  -4  -5  176.35    4.27   0
  -5  -2  -3  126.22    3.25   0
  -5   0  -2    2.58    2.23   0
  -5   3  -1  257.23    3.15   0
  -4  -4  -3  154.26    3.03   0
  -3  -7  -4  251.82    3.38   0
  -2 -10  -7    3.03    2.87   0
  -2  -9  -5   14.54    2.13   0
  -2   9   1    1.19    0.35   0
  -1 -11  -7  112.20    2.97   0
   0 -12  -8  155.92    3.42   0
   0 -11  -6    6.51    1.97   0
   0  15   1    5.72    1.12   0
   1 -12  -7   74.23    2.44   0
   1   8   1  253.35    1.82   0
   1  13   1  122.39    1.77   0
   3  -2  -1  151.12    1.33   0
   3   3   0   36.73    1.24   0
   4  -4  -2  487.02    2.35   0
   4   6   0  540.92    3.62   0
   4  16   0    3.53    2.50   0
   5   2  -1  348.46    3.04   0
   6 -11  -7   29.82    0.97   0
   6   6  -1    7.63    2.21   0
   6  15  -1    0.28    2.71   0
   6  16  -1  103.26    3.74   0
   7 -10  -7   54.85    1.63   0
   7  -7  -5    1.45    1.68   0
   8  -7  -6   88.04    2.27   0
   9  -5  -6   85.31    2.90   0
   9   1  -4  151.86    3.62   0
   9   9  -3   20.81    3.54   0
   9  10  -3   36.93    3.68   0
   9  11  -3   28.42    3.75   0
  10  -2  -6    5.29    2.73   0
  10   1  -5   11.62    3.09   0
  -7   5  -4   42.11    3.69   0
  -7   6  -4    3.37    3.67   0
  -7   9  -3   23.56    3.40   0
  -7  10  -3   44.15    3.48   0
  -6   0  -4   38.24    3.57   0
  -6   2  -3   56.64    3.36   0
  -6   5  -2  227.74    3.67   0
  -5  -3  -4   86.01    3.56   0
  -5  17  -1   44.11    2.09   0
  -4  -5  -4   87.45    3.00   0
  -4  -2  -2  119.35    2.54   0
  -3  -1  -1  283.27    2.38   0
  -2   1   0    4.56    0.64   0
  -2  11   1  462.01    1.00   0
  -1 -11  -8    1.79    2.70   0
   0  -9  -4   18.49    1.42   0
   1  14   1   16.62    1.33   0
   2  -3  -1  151.09    0.94   0
   2   1   0    2.25    0.71   0
   4   5   0   41.28    1.73   0
   4  17   0   19.03    2.72   0
   6  -1  -2  455.99    3.58   0
   6   5  -1  215.97    3.17   0
   6  17  -1    8.64    2.95   0
   7  -5  -4  325.57    3.06   0
   7  -2  -3  191.57    2.87   0
   7   2  -2   14.84    2.27   0
   8  -3  -4  499.20    4.41   0
   8   9  -2  183.86    4.33   0
   8  10  -2    2.36    3.20   0
   8  11  -2   38.13    3.49   0
   8  12  -2   -1.83    3.32   0
   8  13  -2   17.66    3.36   0
   9  -7  -7    0.61    2.05   0
   9  -3  -5   28.11    2.55   0
   9   0  -4    4.97    2.92   0
  10   6  -4   13.50    3.26   0
  -7   7  -4  199.71    5.11   0
  -6   0  -5    1.33    4.11   0
  -6   1  -4   74.95    4.00   0
  -6   3  -3   37.52    2.95   0
  -6   6  -2   47.97    2.70   0
  -5   1  -2  510.00    4.41   0
  -5   5  -1  347.49    3.64   0
  -4  -6  -7   -1.34    4.11   0
  -4   1  -1  596.39    3.65   0
  -4   6   0  534.16    2.97   0
  -3  -8  -7    2.87    3.34   0
  -3  -5  -3  174.84    2.85   0
  -3   3   0   37.18    1.08   0
  -2  -9  -6   38.61    2.95   0
  -1  -3  -1 9768.17    8.36   0
   0 -10  -5   93.63    2.14   0
   0   6   1    6.79    0.51   0
   0  22   0   -1.72    1.50   0
   1   7   1 1351.25    3.56   0
   2  11   1  441.12    3.05   0
   2  12   1    6.38    1.70   0
   2  21   0   22.12    2.24   0
   3   2   0  176.84    1.79   0
   3  20   0   60.09    2.75   0
   4  -1  -1  885.85    3.58   0
   5  -3  -2    1.67    1.23   0
   5   1  -1  604.19    3.73   0
   5  11   0  196.96    3.33   0
   5  12   0   -0.81    2.50   0
   6 -10  -6   58.72    1.24   0
   6   4  -1  746.80    4.88   0
   6  18  -1   30.39    3.26   0
   8  -9  -7   -1.05    1.82   0
   8   0  -3    5.24    2.60   0
   8   6  -2    8.07    2.65   0
   8   7  -2   36.41    3.09   0
   8  14  -2   -1.02    3.12   0
  10   0  -5    4.61    2.92   0
  10   4  -4   35.32    3.26   0
  10   5  -4  108.44    4.01   0
  -6   2  -4   72.45    3.91   0
  -6   4  -3  399.22    5.21   0
  -6   7  -2   78.67    2.90   0
  -6   8  -2   17.97    2.84   0
  -6  14  -2    0.72    2.60   0
  -6  15  -2   80.68    2.69   0
  -5  -3  -6   -0.78    3.88   0
  -5  -2  -4  125.42    3.66   0
  -5   2  -2  749.40    5.09   0
  -5  16  -1    3.71    1.84   0
  -4  -4  -4   35.24    3.06   0
  -4  -1  -2  106.03    2.48   0
  -4   7   0   47.93    1.55   0
  -3  -6  -4   -0.35    2.25   0
  -2  -9  -7    5.33    3.28   0
  -2  -6  -3   23.46    1.60   0
  -2  -2  -1  219.72    1.78   0
  -1  16   1   19.07    0.84   0
   0 -11  -7  242.35    3.51   0
   1 -12  -8   12.69    2.19   0
   1 -11  -6   -1.33    1.75   0
   1  16   1   10.18    1.57   0
   1  22   0   55.95    2.18   0
   2   8   1  466.55    2.87   0
   2  13   1  315.80    2.81   0
   3 -12  -7   61.60    1.51   0
   4  -7  -3  343.49    1.76   0
   4   4   0  112.54    2.00   0
   4  18   0   96.06    2.92   0
   5   9   0    3.99    2.18   0
   5  13   0  125.08    3.06   0
   5  14   0  266.60    3.79   0
   6  -7  -4   22.91    1.38   0
   6   3  -1   57.37    2.39   0
   7  -3  -3    2.48    2.15   0
   7   1  -2  641.51    4.73   0
   7   9  -1    4.64    2.92   0
   7  12  -1  356.14    4.98   0
   7  13  -1    2.46    3.04   0
   8  -6  -5    1.56    2.17   0
   8   5  -2   40.81    3.14   0
   9  -6  -6    8.20    2.50   0
   9  -4  -5  111.62    3.23   0
   9   4  -3   54.87    3.36   0
  -6   2  -5  185.26    5.55   0
  -6   3  -4  239.79    5.10   0
  -6   9  -2  385.75    4.27   0
  -6  11  -2   47.27    3.05   0
  -6  12  -2   70.84    3.09   0
  -6  13  -2   12.88    2.37   0
  -5   0  -3  335.77    4.17   0
  -5   6  -1  282.00    3.22   0
  -5  15  -1   67.53    2.21   0
  -4   2  -1  572.85    3.64   0
  -4   8   0  298.26    2.47   0
  -3  -7  -6   53.49    3.38   0
  -3  18   0    1.29    0.91   0
  -2  -9  -8   32.04    3.42   0
  -2  -8  -5  130.55    2.85   0
  -2  -4  -2   76.23    1.58   0
  -1 -10  -8  171.23    4.20   0
  -1 -10  -7   22.19    2.67   0
  -1  -9  -5  543.20    3.97   0
  -1  -8  -4  872.81    4.23   0
  -1  -5  -2    9.45    0.93   0
   0 -11  -8   14.76    2.86   0
   1   0   0    1.83    0.34   0
   1   6   1  197.91    1.47   0
   2  15   1   -0.91    1.88   0
   3  21   0   -4.21    2.39   0
   4   3   0  271.19    2.57   0
   4  19   0   -3.18    2.66   0
   5   0  -1  274.92    2.75   0
   5   7   0  558.66    4.27   0
   5  15   0    3.97    2.47   0
   6  -5  -3  181.44    2.43   0
   6  -2  -2   19.46    1.88   0
   7   7  -1    7.17    2.73   0
   7   8  -1   84.59    3.26   0
   8  -8  -6    2.18    1.99   0
   8  -4  -4    2.79    2.27   0
   8  -1  -3   11.68    2.22   0
   8   4  -2   10.79    2.81   0
   9   3  -3   -1.48    3.02   0
  10   2  -4    4.43    3.45   0
  -6   4  -4   10.47    3.91   0
  -6   6  -3    3.55    2.91   0
  -5   1  -3  177.78    3.42   0
  -5   7  -1  120.19    2.60   0
  -5  14  -1   58.02    2.21   0
  -4  -5  -7  122.59    4.49   0
  -4  -4  -5  129.26    4.22   0
  -4  -2  -3  380.53    3.95   0
  -3  -7  -7   -3.31    3.30   0
  -3  -6  -5    6.22    2.92   0
  -3  -4  -3   23.63    2.10   0
  -3   0  -1  956.47    3.94   0
  -3   4   0 1242.43    3.76   0
   0  17   1   94.87    1.49   0
   1 -10  -5   31.26    1.40   0
   1  -9  -4    2.37    0.94   0
   1  17   1  157.68    2.20   0
   2 -12  -8  166.61    2.81   0
   2   7   1  730.87    3.26   0
   3  12   1   81.05    2.49   0
   5   6   0   22.85    2.01   0
   5  17   0   76.07    3.44   0
   6   2  -1  477.48    4.01   0
   7  -8  -5   89.03    2.12   0
   7  -6  -4   23.19    1.99   0
   7   0  -2    0.50    2.17   0
   7   6  -1  355.33    4.32   0
   7  16  -1   25.67    3.51   0
   8   3  -2  288.25    4.24   0
   9  -2  -4   51.39    2.87   0
  10  -2  -5   64.91    3.19   0
  -6   3  -5    2.09    3.67   0
  -6   5  -4   61.68    4.25   0
  -5  -1  -5   48.99    3.82   0
  -5   0  -4    0.86    3.17   0
  -5   4  -2  401.10    4.22   0
  -5   9  -1  309.34    3.33   0
  -5  10  -1   11.11    2.37   0
  -5  11  -1   -4.71    2.14   0
  -5  12  -1  255.84    3.25   0
  -4  -3  -4  486.94    4.88   0
  -4   0  -2  341.64    3.41   0
  -4   3  -1   34.96    1.83   0
  -4  10   0   18.50    1.41   0
  -4  11   0  123.04    1.82   0
  -4  12   0  440.67    2.75   0
  -3  -5  -4  391.13    4.07   0
  -3  -2  -2 1570.48    5.66   0
  -2  -8  -8   30.12    3.99   0
  -2   2   0  739.30    2.37   0
   0 -10  -6   90.80    2.57   0
   3  -9  -4    1.92    0.39   0
   3  -3  -1 1269.96    3.37   0
   3   1   0  524.87    2.61   0
   3   9   1  756.44    4.12   0
   3  10   1  161.10    2.49   0
   4 -11  -6   14.29    0.68   0
   4  -5  -2   77.80    1.29   0
   4  -2  -1  341.95    2.34   0
   4  20   0   40.09    2.74   0
   5  -4  -2  603.96    3.19   0
   5   5   0  421.71    3.72   0
   5  18   0   -1.77    3.04   0
   6  11   0  111.15    3.60   0
   6  12   0  114.76    3.69   0
   7  -4  -3   12.59    2.15   0
   7   5  -1    7.67    2.49   0
   8  -2  -3  272.96    3.83   0
   9  -5  -5   -2.27    2.43   0
   9   8  -2   11.94    3.46   0
   9  11  -2   93.52    4.32   0
  10   1  -4   23.91    3.36   0
  -6   4  -5  122.14    4.64   0
  -6   5  -5   19.49    4.43   0
  -6   6  -4  151.34    4.56   0
  -6   8  -3  227.14    4.20   0
  -6   9  -3   -1.45    2.96   0
  -6  10  -3   68.40    3.75   0
  -6  11  -3   38.21    3.50   0
  -6  12  -3   12.34    3.22   0
  -6  13  -3   42.99    3.48   0
  -6  14  -3   34.75    2.95   0
  -5  -1  -6  124.06    4.67   0
  -4  -4  -7   52.17    4.21   0
  -3  -6  -7   83.32    3.93   0
  -3  -6  -6    6.74    3.19   0
  -2  -8  -7    7.90    3.11   0
  -2  -7  -5  303.28    4.00   0
  -2  -5  -3  965.97    4.50   0
   1  18   1   -0.55    1.55   0
   2  -9  -4   34.12    0.87   0
   2   0   0 4102.51    5.61   0
   3   8   1  117.29    2.06   0
   3  15   1   45.01    2.13   0
   4  -9  -4  407.83    1.29   0
   4   2   0  194.22    2.25   0
   5  -1  -1  582.86    3.54   0
   5   4   0  609.80    4.21   0
   5  19   0   21.24    3.33   0
   6  -3  -2 1059.34    5.00   0
   6   1  -1  109.50    2.58   0
   6   8   0   40.47    2.61   0
   6   9   0  676.23    5.35   0
   6  13   0   26.14    2.84   0
   6  14   0   29.75    2.92   0
   6  15   0  247.87    4.75   0
   7  -1  -2  615.31    4.54   0
   7   4  -1  496.21    4.69   0
   8  -7  -5    1.89    1.90   0
   8   2  -2   18.60    2.56   0
   9   6  -2   28.51    3.70   0
   9   7  -2  129.61    4.28   0
  10  -3  -5    9.13    2.94   0
  10   0  -4  119.89    3.90   0
  10   5  -3   -0.12    3.26   0
  -6   7  -4   43.89    3.74   0
  -6   8  -4   17.22    3.83   0
  -5   0  -6    4.16    4.25   0
  -5   0  -5  529.79    6.14   0
  -5   1  -4  127.41    3.96   0
  -5   5  -2  217.53    3.37   0
  -5  17  -2   42.75    2.33   0
  -4  -3  -7   16.96    4.36   0
  -4  -3  -6  144.67    4.79   0
  -4  -3  -5   22.56    3.35   0
  -4  -2  -4  147.29    3.52   0
  -4   1  -2  108.17    2.54   0
  -4   4  -1  411.21    3.28   0
  -3  -3  -3  734.26    4.71   0
  -3   1  -1  285.10    2.36   0
  -3   5   0  579.06    2.64   0
  -2  -6  -4  609.65    4.25   0
  -2  -1  -1 1801.63    4.53   0
  -1  -9  -8   12.43    2.92   0
  -1  -9  -7  210.08    3.86   0
  -1  -6  -3   53.89    1.42   0
  -1  17   1  210.62    1.27   0
   0 -10  -7   14.95    2.69   0
   0  -9  -5   10.22    1.85   0
   0  -3  -1  249.70    1.00   0
   0  18   1    1.65    1.10   0
   1 -11  -8    3.74    2.48   0
   2 -10  -5   94.62    1.45   0
   2   5   1 1581.44    4.52   0
   3 -12  -8   -0.49    1.78   0
   3 -11  -6   96.16    1.41   0
   3  16   1    7.16    1.91   0
   5 -12  -8   -2.12    1.10   0
   6   7   0   62.81    2.74   0
   6  16   0    8.11    2.95   0
   7   3  -1   50.39    2.67   0
   8   1  -2  136.06    3.28   0
   8   8  -1  140.59    4.13   0
   8   9  -1    9.93    3.35   0
   8  10  -1  129.07    4.13   0
   8  11  -1   28.61    3.37   0
   8  12  -1    5.26    3.12   0
   8  13  -1    0.57    3.32   0
   9   0  -3  379.66    4.74   0
   9   5  -2  198.92    4.36   0
  -6   8  -5   57.08    4.84   0
  -6   9  -4  159.40    4.68   0
  -6  10  -4   18.18    3.71   0
  -5   1  -5   44.38    3.86   0
  -5   2  -4  131.53    3.98   0
  -5   3  -3   60.20    2.91   0
  -3  -5  -8   36.66    4.25   0
  -3  -5  -6   40.65    3.74   0
  -2  -3  -2  227.37    2.15   0
   0  -8  -4  212.95    2.07   0
   1  19   1   18.41    1.80   0
   3   0   0    1.88    0.93   0
   3   6   1  885.15    4.17   0
   4 -12  -8   98.98    1.88   0
   4   1   0   22.47    1.43   0
   4   9   1   70.11    2.34   0
   4  10   1   17.16    2.19   0
   4  11   1  228.84    3.15   0
   4  12   1    1.67    2.07   0
   4  13   1  122.16    2.86   0
   4  14   1   28.34    2.34   0
   5 -10  -5    2.67    0.72   0
   5   3   0   32.03    2.10   0
   6  -6  -3    6.00    1.61   0
   6   0  -1    0.10    1.91   0
   6   6   0  255.05    3.64   0
   6  17   0   53.77    3.39   0
   7  -2  -2   12.77    2.38   0
   8  -3  -3   22.55    2.31   0
   8   7  -1    1.86    3.03   0
  10  -1  -4   26.48    3.13   0
  10   3  -3   -1.94    3.21   0
  -5   2  -5   95.49    4.65   0
  -5   4  -3   30.95    2.70   0
  -5   7  -2   58.94    2.61   0
  -5  16  -2   54.43    2.52   0
  -4  -2  -7   13.78    3.83   0
  -4  -2  -6  125.03    4.77   0
  -4  -2  -5  227.56    4.55   0
  -4  -1  -4   69.51    3.06   0
  -4   0  -3    5.24    2.27   0
  -4   2  -2  123.86    2.61   0
  -4   5  -1  659.88    3.91   0
  -3  -5  -7   37.33    3.98   0
  -3  -1  -2  546.19    3.55   0
  -3   6   0   54.03    1.30   0
   0  -5  -2  203.76    1.38   0
   1 -10  -6  355.15    3.12   0
   3  18   1   32.31    2.53   0
   4  -3  -1   24.86    1.29   0
   4   8   1  276.11    3.21   0
   4  15   1    0.73    2.15   0
   4  16   1  106.10    3.21   0
   5  -7  -3    1.72    1.14   0
   5  -2  -1  345.29    2.86   0
   6  -8  -4   15.26    1.28   0
   6   5   0  272.12    3.66   0
   7  -7  -4  351.29    2.99   0
   7  -5  -3   63.37    2.10   0
   7   2  -1  146.84    3.04   0
   8   0  -2    4.69    2.34   0
   8   5  -1    0.79    2.95   0
   9  -6  -5  326.29    3.76   0
   9  -4  -4   18.47    2.44   0
   9  -1  -3    0.52    2.69   0
  10  -4  -5   41.70    2.88   0
  -5   2  -6   82.21    4.85   0
  -5   5  -3   -1.07    2.53   0
  -5   8  -2  139.90    2.94   0
  -5   9  -2    3.39    2.50   0
  -5  14  -2  105.95    3.00   0
  -3  -4  -5   23.63    3.01   0
  -3   2  -1  186.49    2.05   0
  -2  -6  -5   22.58    2.53   0
  -2   3   0 1225.75    3.04   0
  -1  -8  -8  452.84    5.74   0
  -1  -8  -7    6.28    3.20   0
  -1  -4  -2 2866.69    5.64   0
   0  -9  -6   26.73    2.39   0
   0  19   1  169.38    1.86   0
   1   4   1  130.03    1.18   0
   2 -11  -7   88.03    2.09   0
   2   4   1  160.82    1.65   0
   3  -6  -2  258.52    1.31   0
   3   5   1  345.52    2.71   0
   4   7   1  755.38    4.58   0
   4  17   1   97.98    3.29   0
   5  -5  -2  634.40    3.18   0
   5   2   0  104.23    2.26   0
   6  -4  -2   13.89    1.72   0
   6  -1  -1   89.61    2.43   0
   6   4   0  115.41    2.85   0
   7 -11  -7   -1.15    1.09   0
   7   1  -1   26.82    2.52   0
   7   8   0   18.75    2.95   0
   7   9   0    0.08    3.09   0
   7  10   0   18.41    3.11   0
   8  -6  -4    3.42    2.12   0
   8   4  -1  312.45    4.57   0
   9  -8  -6    3.32    2.03   0
  10  -2  -4    6.84    2.84   0
  -5   3  -6   -1.57    4.23   0
  -5   4  -4  305.70    4.93   0
  -5   6  -3  381.91    4.54   0
  -5  10  -2  201.43    3.26   0
  -5  11  -2   68.27    2.56   0
  -5  12  -2   -1.26    2.10   0
  -4  -1  -6   14.70    3.92   0
  -4  -1  -5  493.42    5.82   0
  -4   0  -4  265.75    4.06   0
  -4   1  -3  678.48    5.06   0
  -4   3  -2  644.54    4.46   0
  -3  -4  -6  299.61    4.96   0
  -3  -2  -3   94.33    2.39   0
  -2  -6  -8  266.02    5.31   0
  -2  -6  -7   -8.49    3.63   0
  -2  -5  -4   15.09    2.14   0
   1 -10  -9   21.40    3.02   0
   1  20   1   -0.99    1.72   0
   2 -11  -9  128.29    3.09   0
   2 -11  -8   30.90    2.32   0
   2  20   1   49.61    2.29   0
   3 -10  -5  121.44    1.14   0
   4   0   0  732.41    3.69   0
   4   6   1   66.88    2.22   0
   4  18   1   -4.70    2.79   0
   5   9   1  298.00    3.76   0
   5  10   1   13.20    2.38   0
   5  11   1   -5.26    2.30   0
   5  12   1  252.06    3.74   0
   5  13   1   -1.09    2.40   0
   5  14   1   57.61    2.82   0
   6   3   0  724.87    5.13   0
   7  -3  -2   28.10    2.12   0
   7   7   0  502.30    5.21   0
   8  -8  -5  199.51    2.83   0
   8  -4  -3  222.39    3.25   0
   8  -1  -2  133.60    3.12   0
   9  -2  -3   69.94    2.97   0
   9   9  -1   10.25    3.71   0
   9  10  -1    1.54    3.63   0
  10  -5  -5   45.80    3.16   0
  10   1  -3    5.95    3.28   0
  -5   4  -6  149.37    5.48   0
  -5   4  -5  174.84    4.82   0
  -5   5  -4  208.16    4.44   0
  -5   7  -3    7.47    2.77   0
  -4   7  -1  729.21    4.13   0
  -4  16  -1  106.61    2.15   0
  -3  -3  -8    2.85    4.13   0
  -3   0  -2    1.12    1.52   0
  -3   7   0  520.91    2.54   0
  -3  16   0   25.01    1.16   0
  -2  -2  -2  443.82    2.83   0
  -2   0  -1    0.76    0.91   0
   0  -9  -8    2.07    2.59   0
   0  -9  -7    3.39    2.31   0
   1 -10  -8  276.86    3.89   0
   1 -10  -7    1.03    2.19   0
   1  -7  -3  266.08    1.51   0
   2  -1   0    3.40    0.67   0
   3   4   1   95.07    1.74   0
   3  20   1    3.96    2.44   0
   4   5   1  669.16    4.19   0
   4  19   1   24.14    3.01   0
   5   1   0  402.07    3.45   0
   5   8   1  145.10    3.00   0
   7   0  -1 1511.79    7.08   0
   7   6   0    2.79    2.86   0
   8   3  -1    5.67    2.77   0
   9   1  -2  212.13    4.18   0
   9   7  -1    1.83    3.42   0
  10   0  -3    3.04    3.22   0
  10   5  -2   -0.09    3.55   0
  -5   5  -5  144.04    4.75   0
  -5   8  -3  167.83    3.63   0
  -5  15  -3   55.68    3.43   0
  -4   0  -7    4.55    4.28   0
  -4   0  -6  500.08    6.56   0
  -4   0  -5    3.19    3.37   0
  -4   2  -3  376.38    4.16   0
  -4   4  -2  171.48    2.89   0
  -4   8  -1  270.66    2.82   0
  -4  15  -1    1.70    1.78   0
  -3  -3  -7  235.60    5.16   0
  -3  -3  -6    6.31    3.33   0
  -3  -1  -3  198.22    2.89   0
  -3   3  -1  690.56    3.48   0
  -1  -7  -8   11.17    3.68   0
  -1  -6  -4    0.48    1.60   0
  -1  -5  -3  130.18    1.78   0
   0  -8  -5    7.68    1.66   0
   2  21   1    1.54    2.08   0
   3  -4  -1   19.02    0.91   0
   3  -1   0  520.01    2.62   0
   4  -6  -2 1621.08    4.01   0
   5  -9  -4    5.05    0.93   0
   5  -3  -1 1058.35    4.54   0
   5   7   1  123.41    2.92   0
   6  -2  -1  466.77    3.78   0
   6   2   0  117.59    2.85   0
   7  -6  -3  572.13    4.04   0
   7   5   0  191.28    3.67   0
   8   2  -1  310.83    4.42   0
   8  12   0   14.81    3.69   0
   9  -3  -3   -6.08    2.57   0
   9   6  -1  148.67    4.40   0
  10   4  -2   -0.09    3.45   0
  -5   6  -6   15.17    4.35   0
  -5   6  -5  337.67    5.93   0
  -5   7  -5   40.03    4.39   0
  -5   7  -4  369.98    5.30   0
  -5   8  -4  140.46    4.43   0
  -5  10  -3   71.23    3.05   0
  -5  11  -3   45.40    3.01   0
  -5  12  -3  241.22    4.21   0
  -5  13  -3   11.04    2.93   0
  -4   1  -7  104.62    5.15   0
  -4   5  -2  186.07    3.11   0
  -4   9  -1   72.76    2.04   0
  -4  11  -1  233.90    2.86   0
  -4  13  -1  116.19    2.35   0
  -4  14  -1   26.67    1.97   0
  -3  -2  -4 1025.21    6.21   0
  -3   8   0  798.13    3.12   0
  -2  -5  -6   22.10    2.89   0
  -2  -3  -3   -0.78    1.61   0
  -1  -7  -7  157.05    3.70   0
  -1  -7  -6   38.37    2.73   0
   0  -8  -9   28.91    3.69   0
   0  -7  -4   16.15    1.43   0
   0  -6  -3  298.17    2.06   0
   0  20   1    5.21    1.14   0
   1  -8  -4  931.55    3.30   0
   1   3   1 9828.12    8.58   0
   1  21   1  126.75    2.23   0
   2 -10  -6  141.10    2.12   0
   2  -4  -1  182.55    1.00   0
   3 -11  -7  136.25    2.00   0
   3   3   1  669.03    3.49   0
   5   0   0   -2.02    1.82   0
   5  18   1   53.16    3.06   0
   6  -7  -3   82.35    1.81   0
   6  -5  -2  139.07    2.25   0
   6   9   1   17.96    2.70   0
   6  10   1  177.26    3.75   0
   6  13   1  113.60    3.52   0
   6  14   1  108.84    3.65   0
   6  15   1    3.15    3.30   0
   7  -8  -4   21.59    1.85   0
   7  -4  -2   74.40    2.60   0
   7  -1  -1   36.51    2.53   0
   7   4   0    4.15    2.67   0
   8  -7  -4   69.58    2.51   0
   8  -5  -3   66.44    2.44   0
   8   1  -1   -2.90    3.01   0
   8   8   0    4.01    3.45   0
   8   9   0  333.82    5.30   0
   8  10   0    0.21    3.26   0
   9   0  -2   -0.49    2.82   0
   9   5  -1   15.90    3.44   0
  10  -4  -4   33.72    3.24   0
  10   3  -2  230.35    4.92   0
  -5   8  -6   47.82    4.92   0
  -5   8  -5    8.44    4.01   0
  -5   9  -5  230.73    5.81   0
  -5  10  -4  131.45    4.18   0
  -5  11  -4  107.77    4.56   0
  -5  13  -4   64.50    4.35   0
  -4   1  -6    8.28    3.55   0
  -4   2  -4  151.05    3.66   0
  -4   3  -3    0.27    2.38   0
  -3  -2  -5    2.16    2.83   0
  -3   1  -2  559.49    3.63   0
  -3   9   0    8.83    1.07   0
  -2   4   0 1053.08    2.87   0
  -1  -6  -9   33.83    3.99   0
   0  -8  -8   38.84    3.47   0
   0   4   1   58.68    0.62   0
   3 -11  -9    8.66    2.07   0
   3 -11  -8   65.75    2.21   0
   4  -4  -1  910.10    3.52   0
   4  -1   0   20.14    1.36   0
   5   5   1  335.43    3.71   0
   6 -10  -5  207.93    1.72   0
   6   1   0  294.44    3.55   0
   6   8   1   52.97    2.77   0
   6  16   1   38.31    3.33   0
   7   3   0   10.44    2.60   0
   8   7   0  137.72    4.23   0
   9   4  -1  125.40    4.16   0
  10   2  -2    1.85    3.28   0
  -5  11  -5    9.93    4.26   0
  -4   2  -5  233.91    4.77   0
  -4   4  -3  157.70    3.30   0
  -4   6  -2  159.40    2.85   0
  -3  -1  -8   28.79    4.46   0
  -3  -1  -4  189.03    3.51   0
  -3   0  -3  278.51    3.37   0
  -3  10   0  629.90    2.90   0
  -2  -4  -8   47.93    4.18   0
  -1  -6  -8   21.89    3.74   0
  -1  -3  -2  200.37    1.74   0
   0  -8  -7   -2.07    2.35   0
   1  -9  -9  193.15    4.00   0
   1  -9  -6    4.13    1.87   0
   1  -1   0   11.32    0.47   0
   2  10   2  725.14    3.96   0
   2  11   2  265.15    2.83   0
   2  12   2  539.54    3.58   0
   3  12   2    2.53    2.24   0
   4 -10  -5  283.46    1.03   0
   4  -8  -3  455.37    1.79   0
   4   3   1   33.08    1.94   0
   5  -6  -2   -0.85    1.12   0
   5   4   1  178.86    2.98   0
   6  -3  -1   58.00    2.27   0
   6   7   1  240.96    3.80   0
   8 -10  -6   -0.56    1.58   0
   8   0  -1   -3.14    2.63   0
   8   5   0  207.90    4.54   0
   8   6   0    3.76    3.26   0
   9  -4  -3   44.42    2.77   0
   9   3  -1   13.41    3.38   0
  10  -2  -3  189.77    4.27   0
  10   1  -2   72.45    4.04   0
  -4   3  -7   19.24    4.26   0
  -4   3  -5   24.56    3.62   0
  -4   3  -4  476.21    5.17   0
  -4  17  -2    7.93    2.10   0
  -3  -1  -7   81.24    4.33   0
  -3  -1  -5   99.41    3.48   0
  -3   0  -8   -3.13    4.77   0
  -3   2  -2 1583.82    5.83   0
  -3  11   0  308.17    2.19   0
  -2  -4  -7   -1.62    3.31   0
  -2  -4  -6   32.45    3.02   0
  -2   1  -1 1887.95    4.71   0
  -1  -6  -7   57.92    3.16   0
  -1  -6  -6    2.75    2.47   0
  -1  -1  -1 1001.82    2.81   0
   1  -9  -8   40.04    2.56   0
   1  -9  -7  455.08    4.31   0
   1  11   2   55.23    1.59   0
   1  12   2   41.55    1.60   0
   1  14   2  220.92    2.35   0
   2   2   1  217.23    1.81   0
   2   9   2  265.36    2.70   0
   2  15   2   46.70    2.17   0
   3   2   1  195.48    2.11   0
   3  11   2   36.87    2.14   0
   3  13   2  513.46    4.14   0
   3  14   2  216.42    3.07   0
   3  15   2    4.75    2.32   0
   5  -4  -1   94.70    1.87   0
   5  -1   0  375.84    3.35   0
   6  -9  -4  343.03    2.39   0
   6   0   0  413.46    3.97   0
   7  -2  -1  149.88    2.96   0
   7   2   0   63.94    2.87   0
   7  10   1   44.62    3.47   0
   7  11   1   22.78    3.36   0
   7  13   1   15.26    3.49   0
   7  14   1   58.91    3.86   0
   8  -9  -5    6.04    1.85   0
   9  -8  -5  144.38    2.99   0
   9  -2  -2   29.68    3.16   0
   9   2  -1   44.85    3.46   0
  -4   4  -6   96.02    4.94   0
  -4   4  -4   35.80    3.08   0
  -4   8  -2    5.27    2.07   0
  -4  16  -2   10.55    2.19   0
  -3   0  -4    6.94    2.81   0
  -2  -3  -8   82.54    4.56   0
  -2  -3  -4   28.53    2.42   0
  -2  -2  -3  587.80    3.82   0
  -1  -5  -4   65.78    2.00   0
   0  -7  -5  447.27    3.79   0
   1  10   2  773.18    3.33   0
   1  15   2    6.72    1.57   0
   1  22   1    7.35    1.50   0
   2   8   2  652.69    3.68   0
   2  16   2    8.48    1.97   0
   3  -2   0  187.08    1.73   0
   3   8   2  521.35    3.97   0
   3  16   2  178.94    3.24   0
   4 -11  -7  135.79    1.74   0
   4   2   1  577.27    3.82   0
   4  10   2    1.82    2.22   0
   4  12   2  151.52    3.11   0
   4  13   2   95.38    2.86   0
   5   3   1  267.03    3.35   0
   6   5   1   63.66    2.78   0
   7  -7  -3   20.48    1.79   0
   7  -5  -2  250.57    3.16   0
   7   1   0  242.15    3.71   0
   7   8   1  196.21    4.22   0
   7   9   1   53.92    3.39   0
   8 -11  -7    6.10    1.44   0
   8  -4  -2   12.91    2.63   0
   8  -1  -1   -2.75    2.52   0
   8   4   0    9.37    2.86   0
   9  -5  -3    3.57    2.84   0
   9   1  -1    1.47    3.53   0
  10  -3  -3   -1.68    2.95   0
  10   0  -2    4.70    3.27   0
  -4   5  -6   36.91    4.70   0
  -4   5  -4   77.81    3.40   0
  -4   6  -7    4.12    4.91   0
  -4   9  -2  347.44    3.71   0
  -4  10  -2    3.56    2.52   0
  -4  14  -2   34.84    2.47   0
  -4  15  -2  116.41    2.85   0
  -4  18  -3    4.25    2.77   0
  -3   0  -7   76.42    4.44   0
  -3   0  -6   -6.45    3.31   0
  -3   0  -5  247.47    4.22   0
  -3   1  -8   33.21    4.70   0
  -3   1  -3  207.95    3.11   0
  -2  -3  -7   34.78    3.61   0
  -2  -3  -5    6.43    2.59   0
   0  -7  -8   -5.79    3.02   0
   0  21   1   -2.45    1.01   0
   1  -8  -9   24.70    3.31   0
   1   9   2   -1.16    1.01   0
   2  -9  -5    0.16    1.19   0
   3   7   2    3.93    2.06   0
   3  17   2  112.86    2.93   0
   4 -11  -9   15.27    1.96   0
   4  -2   0  186.02    2.19   0
   4   9   2  363.23    3.87   0
   4  15   2  119.39    3.14   0
   6  -6  -2   57.21    1.87   0
   6   4   1  159.36    3.39   0
   7  -3  -1   59.32    2.80   0
   7   6   1  770.64    6.59   0
   7   7   1   10.78    3.20   0
   8  -8  -4    0.95    2.01   0
   8   3   0  598.76    5.94   0
   9   6   0   12.16    3.57   0
  -4   5  -5  228.89    4.97   0
  -4   6  -6  365.38    6.35   0
  -4   7  -7  221.29    6.20   0
  -4   7  -3  478.72    4.80   0
  -4  11  -2  170.80    3.00   0
  -4  13  -2   98.36    2.62   0
  -4  17  -3  100.51    3.58   0
  -3   1  -7   77.46    4.55   0
  -3   2  -8  144.20    5.60   0
  -3   3  -2   42.41    1.84   0
  -3   6  -1  906.35    4.10   0
  -2  -3  -6   12.15    2.92   0
  -2  -2  -8   58.52    4.60   0
  -2   5   0  202.87    1.47   0
  -2  19   0    0.32    0.94   0
   1   2   1   43.45    0.86   0
   2  -2   0  771.76    2.50   0
   2   7   2   26.16    1.48   0
   3   1   1  292.37    2.47   0
   4 -11  -8   63.18    1.94   0
   4   7   2   48.18    2.39   0
   5  -2   0   95.46    2.27   0
   5   2   1  102.01    2.63   0
   5   9   2    3.29    2.80   0
   5  10   2  215.82    3.62   0
   5  11   2   69.22    2.98   0
   5  12   2   -1.43    2.64   0
   5  13   2   76.05    3.15   0
   5  14   2  106.50    3.47   0
   5  15   2   -2.47    3.12   0
   6  -8  -3  566.12    3.25   0
   6  -4  -1  765.97    4.53   0
   6  -1   0  316.59    3.62   0
   6   3   1   -5.35    2.40   0
   7 -10  -5   10.38    1.36   0
   7   0   0   -6.31    2.39   0
   7   5   1   24.01    3.45   0
   8  -2  -1  310.94    4.44   0
   8   2   0    5.99    2.99   0
   8  10   1  118.67    4.68   0
   8  11   1    3.87    3.67   0
   9  -3  -2    4.12    2.80   0
   9   0  -1  392.96    5.23   0
   9   5   0  136.68    4.44   0
  10  -1  -2   71.56    3.84   0
  -4   6  -5   17.29    3.73   0
  -4   7  -6   22.84    4.51   0
  -4   7  -4  138.47    3.93   0
  -4  16  -3  120.51    3.75   0
  -3   1  -6   27.68    3.82   0
  -2  -2  -7   30.94    3.63   0
  -2  -2  -4  142.97    3.03   0
  -2   0  -2 1468.13    4.97   0
  -2   2  -1  225.36    1.86   0
  -1  -5  -6   10.44    2.61   0
  -1   2   0 1819.17    2.65   0
   0  -6  -4 1035.17    4.33   0
   1  -8  -8  244.37    3.88   0
   2  -9  -9    9.90    2.55   0
   2   1   1 1841.22    4.65   0
   2   6   2 2494.81    6.49   0
   3 -10  -6  103.81    1.63   0
   3   6   2   -1.37    1.72   0
   4  -5  -1  140.67    1.74   0
   4  18   2   24.98    2.70   0
   5  16   2   53.98    3.15   0
   7  -9  -4    7.28    1.57   0
   8   8   1   52.48    3.93   0
   8   9   1    5.08    3.54   0
   9   4   0   16.50    3.59   0
  -4   8  -6   73.01    4.94   0
  -4   8  -5  141.62    4.72   0
  -4   8  -4  147.39    3.97   0
  -4   9  -6   49.14    4.81   0
  -4  10  -3  278.69    4.19   0
  -4  11  -3  166.53    3.91   0
  -4  12  -3   14.68    3.15   0
  -4  14  -3   67.98    3.54   0
  -4  15  -3   14.80    2.57   0
  -4  16  -4   13.15    4.03   0
  -3   4  -2  965.81    4.83   0
  -3   7  -1  192.34    2.29   0
  -3  17  -1  157.18    2.31   0
  -2  -2  -5   12.32    2.72   0
  -2  -1  -8   52.27    4.45   0
  -2  -1  -3 1951.38    6.69   0
   0  -6  -8  454.09    5.42   0
   0  -5  -3 2111.21    5.04   0
   0  11   2   17.82    1.09   0
   0  12   2  592.72    2.50   0
   0  13   2   15.37    1.06   0
   0  14   2  183.90    1.66   0
   1  -8  -7   18.63    2.28   0
   1  -8  -6  187.20    2.77   0
   1   7   2    7.29    1.16   0
   2  -9  -8   31.32    2.60   0
   2  19   2   -1.66    2.02   0
   3 -10  -8   84.12    2.55   0
   3   5   2  346.88    3.27   0
   4  19   2    1.71    2.83   0
   5  -7  -2  822.33    3.57   0
   5  -5  -1   41.94    1.60   0
   5   1   1    9.14    2.12   0
   6  -2   0  109.63    2.68   0
   6   2   1  747.65    5.43   0
   6  10   2    7.95    2.93   0
   6  11   2   45.44    3.35   0
   6  12   2   69.74    3.56   0
   6  13   2   14.05    3.06   0
   6  14   2   -1.91    3.22   0
   7 -11  -6   70.63    1.33   0
   7  -6  -2   20.87    1.94   0
   7  -1   0  245.82    3.73   0
   7   4   1  133.10    3.73   0
   8  -7  -3   20.89    2.04   0
   8   1   0  118.99    3.63   0
   8   7   1    9.33    3.39   0
   9  -9  -5    4.00    2.20   0
   9  -4  -2    5.10    3.16   0
   9  -1  -1    4.61    3.01   0
   9   3   0   -6.46    3.44   0
  10   1  -1   24.24    3.82   0
  -4   9  -5   15.70    3.92   0
  -4   9  -4  228.04    4.48   0
  -4  10  -6   52.20    4.66   0
  -4  10  -5  140.05    4.82   0
  -4  10  -4   60.47    3.69   0
  -4  11  -6   52.06    4.75   0
  -4  11  -5  111.07    5.03   0
  -4  11  -4    1.28    3.63   0
  -4  12  -4  221.80    5.30   0
  -4  13  -5  113.45    5.42   0
  -4  13  -4   44.30    4.34   0
  -4  14  -4   11.72    3.91   0
  -3   2  -6  387.23    5.85   0
  -3   3  -7  237.21    5.96   0
  -3   3  -3  729.64    5.02   0
  -2  -1  -7  257.73    5.17   0
  -1  -4  -7   30.97    3.10   0
  -1  -2  -2  760.59    3.11   0
   0  -6  -7   25.78    3.19   0
   0  -6  -5   70.44    2.52   0
   0  -5  -9  258.84    5.27   0
   0  10   2  691.48    2.60   0
   0  15   2   12.54    1.13   0
   1  -5  -2  101.81    0.76   0
   1  18   2    8.45    1.43   0
   2  -9  -7    1.41    2.10   0
   2   5   2   50.31    1.70   0
   3 -10  -7   31.92    1.73   0
   3  -5  -1   44.61    0.98   0
   3   0   1  962.62    4.04   0
   4  -7  -2   33.07    1.09   0
   4  -3   0  286.16    2.53   0
   4   0   1    0.81    1.55   0
   4   5   2  186.67    2.97   0
   5   6   2   53.35    2.73   0
   6   8   2   10.84    3.12   0
   7  -8  -3  104.41    2.41   0
   7  -4  -1  497.99    4.31   0
   7   3   1  100.06    3.48   0
   8  -3  -1    7.19    2.54   0
   8   0   0   25.04    3.05   0
   8   5   1    8.05    3.76   0
   8   6   1    9.68    3.23   0
   9  -8  -4   11.46    2.52   0
  10  -5  -3   -0.86    2.78   0
  -4  12  -5    3.20    4.03   0
  -3   3  -6    5.70    3.78   0
  -3   3  -4   49.29    3.31   0
  -3   4  -7   10.38    4.54   0
  -3   5  -2  327.47    3.19   0
  -3  16  -1    5.70    1.54   0
  -3  19  -2   13.90    2.28   0
  -2  -1  -6    1.31    2.95   0
  -2   0  -8  302.00    6.05   0
  -2   1  -2   54.81    1.80   0
  -1  -4  -6  283.08    4.14   0
  -1  -4  -5   -2.62    2.28   0
  -1  -2  -9    4.47    4.10   0
   0  -6  -6  785.88    5.35   0
   1   6   2  340.97    2.30   0
   3   4   2  984.23    4.70   0
   5 -11  -7   17.04    1.10   0
   5  -3   0   31.72    1.95   0
   5   0   1  832.75    5.02   0
   6  -7  -2  200.28    2.54   0
   6  -5  -1  212.04    2.86   0
   6   1   1  179.48    3.40   0
   6   7   2   78.09    3.40   0
   7   2   1  321.88    4.47   0
   7  11   2   43.89    3.71   0
   7  12   2   11.71    3.50   0
   7  13   2   71.17    4.14   0
   8 -10  -5   59.14    2.12   0
   8  -9  -4  340.88    3.48   0
   8   4   1  196.74    4.83   0
   9  -2  -1   49.29    3.20   0
   9   2   0    3.30    3.13   0
  10  -3  -2  233.55    4.58   0
  10   0  -1   -5.51    3.37   0
  -3   3  -5  842.42    6.91   0
  -3   4  -6  293.59    5.93   0
  -3   4  -3   26.19    2.40   0
  -3   5  -7   35.52    4.37   0
  -3   9  -1  755.29    3.82   0
  -2   0  -7   -2.05    3.87   0
  -2   0  -3   -2.41    1.68   0
  -2   1  -8   49.98    4.60   0
  -2  18   0  199.17    1.73   0
  -1   0  -1   13.69    0.75   0
   0  -5  -8   14.94    3.13   0
   0   9   2    3.84    0.80   0
   0  16   2   58.54    1.29   0
   1  -7  -8   12.40    2.66   0
   1  -6  -3    4.57    0.75   0
   1  19   2   -3.31    1.62   0
   2  -8  -9   12.91    2.81   0
   5 -11  -8  162.44    1.99   0
   5   4   2  386.36    4.07   0
   6  -3   0  689.71    4.79   0
   6   6   2   46.82    3.05   0
   7  -2   0   53.80    2.72   0
   7   8   2   43.47    3.73   0
   7   9   2    2.52    3.32   0
   7  10   2   49.31    3.53   0
   8  -4  -1  308.74    4.31   0
   8  -1   0  126.30    3.55   0
   9  -7  -3    6.96    2.75   0
   9   1   0  162.54    4.28   0
  -3   4  -5   24.36    3.25   0
  -3   4  -4  877.86    6.30   0
  -3   6  -7   75.78    4.95   0
  -3   6  -2   -1.31    1.66   0
  -3  10  -1  166.66    2.15   0
  -3  11  -1   13.59    1.77   0
  -3  12  -1   81.13    1.98   0
  -3  13  -1    8.61    1.55   0
  -3  18  -2   15.43    2.18   0
  -2   0  -6  481.53    5.75   0
  -1  -3  -7  750.68    6.65   0
  -1  -3  -4   16.71    1.91   0
  -1  -1  -9   60.13    4.66   0
   0  -4  -9   10.54    3.85   0
   1  -7  -5  340.24    3.06   0
   1  -6  -9   91.54    3.88   0
   2   0   1   -2.15    0.92   0
   2   4   2   75.36    1.61   0
   3  -9  -9   94.01    3.27   0
   4 -10  -9  133.12    2.84   0
   4  -1   1  596.59    3.81   0
   4   3   2  642.02    4.48   0
   6   0   1    1.99    2.38   0
   6   5   2  233.51    4.12   0
   7  -7  -2  432.15    3.88   0
   7  -5  -1   11.04    2.21   0
   7   1   1   40.59    3.02   0
   7   7   2  111.89    3.99   0
   8  -8  -3  210.18    3.25   0
   8   3   1    4.69    3.26   0
   9  -3  -1    5.93    3.05   0
  10  -6  -3    1.77    2.76   0
  10  -4  -2    0.04    3.14   0
  10  -1  -1   25.61    3.66   0
  -3   5  -6   40.86    4.08   0
  -3   5  -5  279.60    4.68   0
  -3   5  -3  181.63    3.30   0
  -3   7  -2    4.14    1.78   0
  -3   8  -7    8.34    4.55   0
  -2   0  -5   -0.38    2.75   0
  -2   0  -4 2076.35    8.14   0
  -2   1  -7  271.13    5.76   0
  -2   2  -8   57.03    4.26   0
  -1  -3  -6    0.37    2.81   0
  -1  -3  -5  846.42    5.61   0
  -1   0  -9   -0.58    4.32   0
   0  -5  -4   73.15    1.77   0
   0   8   2  659.00    2.48   0
   1   1   1 1021.78    2.87   0
   1   5   2   10.83    1.17   0
   1  20   2   59.83    1.90   0
   2  -8  -8   51.77    2.90   0
   3  -1   1  298.48    2.45   0
   3   3   2   44.81    1.84   0
   3  12   3   70.77    2.82   0
   3  13   3   99.53    3.04   0
   4  11   3  162.55    3.67   0
   4  12   3   13.21    2.79   0
   4  13   3  295.35    4.34   0
   4  14   3   68.99    3.42   0
   5  -6  -1  754.08    3.93   0
   5  -1   1    8.07    2.20   0
   5   3   2  109.23    2.96   0
   6   4   2   90.64    3.24   0
   7  -3   0   35.07    2.55   0
   7   6   2    5.14    3.40   0
   8  -2   0    5.73    2.85   0
   8   2   1  165.61    4.16   0
   8   9   2  416.94    6.58   0
   9   4   1    7.03    4.06   0
   9   5   1    4.96    3.55   0
  10  -2  -1   85.83    4.38   0
  -3   5  -4  381.66    4.65   0
  -3   6  -3  408.76    4.30   0
  -3   7  -6   50.67    4.07   0
  -3   8  -2  531.67    4.29   0
  -3   9  -7  120.81    5.11   0
  -3  17  -2  111.26    2.79   0
  -2   1  -6    2.74    3.09   0
  -2   1  -3 1908.72    6.92   0
  -2   2  -2  441.31    3.10   0
  -2   3  -8   77.29    4.94   0
  -1  -2  -7   24.24    3.25   0
  -1  -1  -8    0.03    3.72   0
   0  -4  -8  198.64    4.46   0
   0  -3  -9   19.39    3.87   0
   1  -6  -8   12.12    3.20   0
   1  -4 -10  164.39    5.37   0
   3  -9  -8    6.29    2.06   0
   3   9   3  459.47    4.27   0
   3  10   3   88.49    2.60   0
   3  11   3  203.20    3.17   0
   3  15   3  297.53    3.97   0
   4 -10  -8    9.83    1.93   0
   4  -6  -1   92.77    1.59   0
   4   2   2  122.23    2.62   0
   4   9   3   -0.99    2.74   0
   5  -4   0  645.94    4.09   0
   5  12   3  239.97    4.24   0
   5  13   3    9.87    2.99   0
   5  14   3   16.45    3.50   0
   6 -10  -4   11.84    1.17   0
   6  -9  -3    9.53    1.48   0
   6  -6  -1    5.58    1.86   0
   6  -4   0  136.46    3.16   0
   6  -1   1  162.74    3.29   0
   6   3   2  409.99    4.75   0
   7   0   1  561.82    5.33   0
   7   5   2  237.22    4.60   0
   8  -5  -1    3.32    2.83   0
   8   1   1   -1.33    3.53   0
   8   8   2    0.53    3.66   0
   9 -10  -5   74.61    2.49   0
   9  -9  -4   -1.23    2.31   0
   9  -6  -2   26.52    3.15   0
   9  -1   0  144.05    4.33   0
  -3   6  -5    5.52    3.03   0
  -3   7  -5  202.17    5.13   0
  -3   7  -3  108.89    3.08   0
  -3   8  -6  306.95    5.82   0
  -3   9  -2  195.32    3.21   0
  -3  11  -7  107.73    5.24   0
  -3  16  -2  180.44    3.24   0
  -3  18  -4    4.93    3.54   0
  -3  18  -3   22.65    2.75   0
  -2   1  -5  829.75    6.29   0
  -2   1  -4    5.10    2.37   0
  -2   2  -7   32.06    4.01   0
  -2   4  -8   34.45    4.85   0
  -2   4  -1  163.04    1.73   0
  -2  17   0   42.73    1.31   0
  -1  -2  -6  754.35    6.29   0
   2  -8  -7   64.61    2.25   0
   2  -8  -6   90.39    2.11   0
   2  -7  -9  328.35    4.71   0
   2  -3   0 1279.75    3.26   0
   2  11   3  622.43    4.12   0
   2  12   3   16.20    1.84   0
   2  15   3   25.04    2.19   0
   3  -7  -2  743.49    1.88   0
   3   2   2 1562.16    5.81   0
   3   8   3   62.69    2.82   0
   3  17   3    0.88    2.45   0
   4   8   3  140.36    3.16   0
   5  -9  -3  253.88    1.90   0
   5   2   2  742.55    5.26   0
   5   9   3   56.75    3.12   0
   5  15   3   57.78    3.34   0
   5  16   3   24.21    3.58   0
   6  12   3    6.19    3.84   0
   7 -10  -4   13.36    1.51   0
   7  -9  -3    3.95    1.84   0
   7  -6  -1  366.56    4.10   0
   7   4   2   88.82    3.61   0
   8  -7  -2   39.37    2.40   0
   8   6   2   15.93    3.71   0
   8   7   2   49.32    3.81   0
   9  -8  -3   85.38    3.31   0
   9  -4  -1  118.58    3.70   0
   9   3   1   -7.14    3.37   0
  -3   7  -4  250.99    4.37   0
  -3   8  -5   26.42    3.68   0
  -3   8  -3   59.66    2.94   0
  -3  10  -6  233.41    5.57   0
  -3  10  -2  614.86    4.53   0
  -3  11  -6   98.67    4.80   0
  -3  11  -2   40.70    2.66   0
  -3  12  -6   11.39    4.42   0
  -3  13  -2  528.95    4.63   0
  -3  14  -6   99.31    4.81   0
  -3  14  -2  222.37    3.56   0
  -3  15  -2    4.46    1.96   0
  -3  17  -4   -2.92    3.69   0
  -3  17  -3    1.54    2.50   0
  -2   2  -6  121.07    4.09   0
  -2   3  -7   34.35    3.97   0
  -2   5  -8    8.28    4.55   0
  -1  -2  -4 2340.61    7.80   0
  -1  -1  -7  112.49    4.11   0
  -1   0  -8    2.18    3.74   0
   0  -4  -7   20.95    2.96   0
   0  -3  -2  492.75    2.17   0
   0  -2  -9    0.21    3.67   0
   0  18   2  203.36    1.72   0
   1  -6  -7   43.62    3.01   0
   2  16   3   80.26    2.54   0
   3  -9  -7  167.76    2.64   0
   3  -4   0 1207.66    3.97   0
   3   7   3   97.86    2.90   0
   3  18   3   25.79    2.62   0
   4 -10  -7  123.81    1.97   0
   4  -2   1  567.52    3.77   0
   4   7   3  495.36    4.57   0
   5  -8  -2  353.00    2.60   0
   5   7   3    7.91    3.12   0
   5   8   3  170.55    3.67   0
   6  -8  -2    0.83    1.62   0
   6  -2   1  744.94    5.59   0
   6   2   2   25.29    2.92   0
   6   9   3    1.20    3.25   0
   6  10   3   88.98    3.83   0
   6  11   3   44.00    3.53   0
   7  -4   0    4.39    2.45   0
   7  -1   1   44.11    2.97   0
   7   3   2   23.04    3.15   0
   8  -3   0  624.43    5.74   0
   8   0   1   -8.59    3.13   0
   8   5   2  150.32    4.64   0
   9  -2   0    2.46    3.33   0
   9   2   1   87.14    4.24   0
  -3   8  -4  348.38    4.90   0
  -3   9  -5  391.20    5.83   0
  -3   9  -4   16.80    3.44   0
  -3   9  -3  464.34    4.76   0
  -3  10  -5    9.02    3.65   0
  -3  14  -5    2.65    4.19   0
  -3  15  -5   60.26    4.10   0
  -3  15  -3  295.77    4.86   0
  -3  16  -5    6.57    3.51   0
  -3  16  -4  320.29    5.45   0
  -2   2  -3  596.60    4.20   0
  -2   3  -2  218.69    2.40   0
  -2   6  -8  251.44    6.04   0
  -2   8   0  188.97    1.54   0
   0  -4  -6  261.40    4.09   0
   1  -6  -4   -0.91    1.32   0
   1   4   2 2924.60    5.94   0
   1  21   2   13.86    1.51   0
   2  -7  -8   49.44    3.22   0
   2  -1   1 1874.02    4.79   0
   2   8   3  121.88    2.36   0
   2  17   3   85.50    2.53   0
   3  -9  -6   12.85    1.52   0
   3  -8  -9   19.18    2.49   0
   4   6   3   44.69    2.58   0
   5 -10  -9   33.75    2.24   0
   5   1   2  505.28    4.52   0
   6 -11  -8   40.13    1.41   0
   7  -8  -2  118.03    2.74   0
   8 -10  -4   12.68    1.97   0
   8   4   2   -0.52    3.65   0
   9  -7  -2  130.89    3.58   0
   9   1   1    8.61    3.52   0
  -3  10  -4  407.50    5.43   0
  -3  12  -5   23.99    3.74   0
  -3  12  -4  102.79    4.39   0
  -3  14  -4  181.07    4.56   0
  -3  14  -3   55.58    3.07   0
  -3  15  -4    2.63    3.30   0
  -2   3  -6   11.81    3.77   0
  -2   5  -7  286.52    5.67   0
  -2   5  -1 1581.98    4.69   0
  -2   7  -8   15.73    4.45   0
  -2   8  -8   28.28    4.50   0
  -2  21  -2   -2.08    2.24   0
  -1  -1  -6    4.78    2.86   0
  -1   0  -7   23.17    3.71   0
   0  -4  -5   63.13    2.68   0
   1  -6  -5  262.20    2.93   0
   1  -4  -9    5.49    3.49   0
   1  12   3   17.07    1.60   0
   1  13   3  305.04    2.73   0
   2  -6  -9    0.96    3.53   0
   2   2   2  447.77    2.92   0
   2   7   3 1201.21    5.34   0
   3   1   2  533.11    3.59   0
   3   6   3  403.65    3.81   0
   3  19   3   32.72    2.65   0
   4  -9  -9   -3.42    2.29   0
   4   5   3  482.00    4.50   0
   5 -10  -4  150.48    1.04   0
   5  -5   0  410.71    3.44   0
   5   5   3    3.96    2.85   0
   6  -5   0  262.40    3.39   0
   6   1   2   90.92    3.19   0
   6   7   3   84.22    3.68   0
   7  -2   1  290.38    4.26   0
   7   2   2   36.71    3.32   0
   7  10   3   49.68    3.90   0
   8  -6  -1    5.97    2.36   0
   8  -4   0    1.96    2.73   0
   8  -1   1    8.11    3.22   0
   8   3   2  438.60    6.04   0
   9  -3   0   -6.45    3.71   0
  -2   3  -5    6.68    2.97   0
  -2   6  -7   -3.76    4.01   0
  -1  -1  -5   52.91    2.84   0
  -1  -1  -3  307.36    2.77   0
  -1   1  -1  988.15    2.96   0
  -1   2  -8  189.78    5.26   0
  -1   4  -9    2.97    4.18   0
   0  -3  -7    6.06    2.87   0
   1  -2   0 1974.97    2.84   0
   1  10   3   -0.45    1.57   0
   1  11   3  499.48    3.20   0
   2  18   3   10.54    2.04   0
   3   5   3  184.26    2.99   0
   4  -5   0   45.40    1.49   0
   4   0   2  332.54    3.54   0
   5  -7  -1  178.71    2.40   0
   5  -3   1  275.88    3.38   0
   5   0   2    1.00    2.35   0
   6  -3   1   -0.24    2.46   0
   6   5   3  152.99    3.96   0
   7  -7  -1    4.48    2.35   0
   7  -5   0  190.33    3.44   0
   7   1   2  377.07    5.14   0
   7   7   3   24.24    3.75   0
   7   8   3   48.62    3.67   0
   8  -8  -2   26.13    2.29   0
   9 -10  -4   -2.55    2.27   0
   9   0   1  194.39    4.83   0
  -2   3  -4   27.84    2.68   0
  -2   4  -2   73.76    1.88   0
  -2   7  -7  340.03    6.27   0
  -1  -1  -4  132.91    2.65   0
  -1   0  -6   -1.74    2.98   0
  -1   0  -2    2.40    1.06   0
  -1   5  -9   56.67    4.75   0
   0   0  -9   -2.88    4.09   0
   0   6   2 4237.61    5.93   0
   0  19   2   16.51    1.03   0
   1  -5  -7   58.60    3.31   0
   1  -3  -9  112.06    4.19   0
   1   9   3 1005.76    4.37   0
   1  16   3   24.03    1.76   0
   2  -7  -7  127.54    2.83   0
   2  -5  -1  852.97    1.91   0
   2  -4 -10   58.35    4.49   0
   2   6   3   21.03    1.71   0
   3  -6 -10    2.48    3.72   0
   3  -6  -1   16.95    0.82   0
   4  -3   1   34.47    1.81   0
   4   4   3  157.96    3.24   0
   5   4   3   33.38    2.75   0
   6   0   2  276.08    4.04   0
   7  -3   1  100.14    3.63   0
   7   6   3  333.13    5.49   0
   8  -2   1  138.35    4.01   0
   8   2   2    5.10    3.60   0
   9  -9  -3   12.87    2.52   0
   9  -1   1   -6.38    3.79   0
  -2   4  -5   92.42    3.63   0
  -2   6  -6  407.75    5.85   0
  -2   6  -1  123.81    1.69   0
  -2   8  -7    7.75    3.97   0
  -2   9  -7    7.69    4.24   0
  -2  20  -2   37.36    2.63   0
  -1   3  -8   -5.11    3.98   0
   0  -3  -6    0.76    2.65   0
   0  -2  -7   25.81    3.71   0
   0   1  -9  228.91    5.85   0
   1  -1 -10    7.29    4.15   0
   1   0   1   13.48    0.58   0
   1   3   2  206.84    1.84   0
   2  -5  -9  122.82    4.52   0
   2   1   2   48.76    1.49   0
   3  -7  -9   62.15    3.10   0
   3   0   2   -2.15    1.55   0
   4  -9  -8   81.16    2.39   0
   4  -8  -2   26.67    1.07   0
   4   3   3   -0.46    2.31   0
   5 -10  -8   76.94    2.16   0
   5  -1   2  502.56    4.57   0
   5   3   3   61.91    3.06   0
   6   4   3  435.11    5.23   0
   7   0   2   -3.83    3.12   0
   8  -7  -1    4.92    2.87   0
   8  -5   0  194.30    3.95   0
   8   1   2  159.32    4.49   0
   9  -8  -2   11.53    2.94   0
   9  -4   0    9.15    3.34   0
  -2   4  -4  366.73    4.29   0
  -2   4  -3   96.47    2.52   0
  -2   5  -5 1095.67    7.74   0
  -2   7  -6   -0.18    3.71   0
  -2  11  -7  266.85    6.20   0
  -2  12  -7   -5.30    4.25   0
  -2  13  -7   88.07    5.09   0
  -2  18  -1   18.11    1.67   0
  -1   0  -5   44.48    2.85   0
  -1   1  -6    4.64    3.52   0
  -1   2  -7   22.31    3.75   0
  -1   4  -8  522.29    7.10   0
  -1  21   0    0.86    1.10   0
   0  -3  -5    6.76    2.46   0
   0  -3  -3    2.98    1.15   0
   1  -5  -6   71.31    2.98   0
   1  -2  -9   18.64    3.90   0
   1   0 -10    2.84    4.50   0
   1   8   3    4.90    1.30   0
   2  -7  -6   53.28    2.17   0
   2  -7  -4    7.25    1.18   0
   2   5   3  973.04    4.78   0
   2  20   3    9.57    2.05   0
   3  -3   1  680.73    3.66   0
   4  -7  -1  966.79    3.68   0
   4  -1   2  111.03    2.66   0
   4  11   4   -2.12    2.66   0
   4  12   4  216.08    4.16   0
   4  13   4   44.31    3.16   0
   4  14   4   13.27    3.30   0
   5  -6   0   20.16    2.21   0
   5  -4   1  175.21    3.04   0
   5  11   4  110.54    3.84   0
   5  12   4    8.36    3.16   0
   5  13   4   64.05    3.72   0
   5  14   4   25.26    3.80   0
   6  -6   0  276.29    3.42   0
   6  -4   1  166.68    3.28   0
   6  -1   2   86.70    3.15   0
   7 -10  -3   76.68    2.21   0
   7  -9  -2   16.19    2.14   0
   7  -6   0    2.43    2.74   0
   7   4   3   33.71    3.71   0
   8  -3   1   -5.47    3.08   0
   9  -2   1   90.84    4.13   0
  -2   5  -4   12.54    2.77   0
  -2   5  -3  985.29    5.61   0
  -2   6  -5   18.69    3.26   0
  -2   7  -1  739.32    3.61   0
  -2  19  -2   -0.07    2.51   0
  -1   0  -4   -4.20    1.89   0
  -1   0  -3   38.31    1.67   0
  -1   3  -7  773.92    7.33   0
  -1   5  -8    4.50    4.34   0
   0   0  -8  640.73    6.95   0
   0   2  -9    0.63    4.13   0
   1  -3  -8    1.05    3.60   0
   1  18   3    1.82    1.69   0
   2  -7  -5  978.85    4.30   0
   2  -3 -10   34.65    4.01   0
   2  -2   1  214.61    1.90   0
   3  -5 -10   47.22    3.99   0
   3   3   3  744.48    4.78   0
   3  10   4  405.55    4.55   0
   3  11   4  128.71    3.12   0
   3  13   4    1.96    2.44   0
   3  14   4  178.11    3.71   0
   4  -8  -9   50.70    3.06   0
   4  -7 -10   63.44    3.44   0
   4   2   3  383.80    4.16   0
   4   9   4  231.69    3.90   0
   4  15   4   16.00    2.93   0
   4  16   4   15.42    3.27   0
   5   2   3  118.50    3.42   0
   5   9   4    8.86    3.13   0
   6 -10  -3  330.52    2.57   0
   6  -9  -2  452.51    3.28   0
   6  10   4   23.80    3.73   0
   6  11   4   34.70    3.74   0
   7  -4   1  137.45    3.45   0
   7  -1   2  378.26    5.14   0
   7   3   3   77.68    4.09   0
   8  -9  -2  182.64    3.33   0
   8   0   2   37.13    3.55   0
   8   5   3   15.17    3.82   0
   9  -7  -1   -0.74    3.14   0
   9  -5   0  135.27    4.08   0
  -2   6  -4  642.75    5.96   0
  -2   6  -2 2414.71    7.43   0
  -2   9  -6   34.97    3.72   0
  -2  10  -6   19.19    3.94   0
  -2  11  -6    4.80    3.68   0
  -2  12  -6  161.72    4.97   0
  -2  14  -6  115.60    4.82   0
  -2  15  -6    4.72    4.05   0
  -2  17  -5   79.47    4.55   0
  -2  17  -1   80.74    2.14   0
  -2  19  -4   -1.74    3.08   0
  -2  19  -3  215.16    4.31   0
  -1   1  -5   56.39    3.06   0
  -1   2  -6  774.10    6.68   0
  -1   6  -8   21.99    4.38   0
   0  -2  -6  222.77    3.91   0
   0   3  -9   20.11    4.35   0
   1  -1  -9   17.65    4.07   0
   1   1 -10    4.37    4.11   0
   2  -4  -9   49.74    3.55   0
   2   4   3   97.55    2.15   0
   3  -5   0  546.11    2.77   0
   3  -1   2  553.73    3.73   0
   3   9   4   20.19    2.44   0
   3  16   4  320.56    4.53   0
   4  -4   1  406.83    3.35   0
   4   8   4  144.43    3.49   0
   5   1   3  183.98    4.01   0
   5   7   4  396.05    5.19   0
   6  -8  -1  305.49    3.19   0
   6  -2   2   25.31    2.72   0
   6   8   4   17.51    3.67   0
   7 -11  -8  135.79    1.73   0
   7  -8  -1   81.30    2.58   0
   7   2   3  130.41    4.52   0
   8 -11  -4   72.70    2.43   0
   8  -6   0   18.83    2.84   0
   8  -4   1  198.57    4.50   0
   8  -1   2  160.28    4.59   0
   8   4   3  259.81    5.45   0
   9  -3   1   -1.16    3.55   0
  -2   6  -3   23.03    2.41   0
  -2   8  -1  468.88    3.09   0
  -2  16  -5   -6.12    3.48   0
  -2  18  -4   52.20    3.61   0
  -2  18  -3   14.39    2.96   0
  -2  18  -2  172.61    3.42   0
  -1   1  -2  164.45    1.93   0
  -1   4  -7   13.73    3.83   0
  -1   7  -8   15.67    3.97   0
  -1   8  -8  458.89    7.16   0
   0   1  -8   43.48    3.88   0
   1  -5  -4   91.47    1.68   0
   1   2 -10  201.51    5.92   0
   1   2   2  764.51    3.23   0
   1   6   3   61.80    1.59   0
   2  -4   0 1102.70    3.12   0
   2  -2 -10   37.04    3.98   0
   2   0   2 1406.93    5.01   0
   2  12   4  432.40    4.19   0
   2  13   4   10.34    2.41   0
   3  -8  -6  149.65    2.36   0
   3   8   4  352.59    4.11   0
   3  17   4   -4.04    2.79   0
   4  -9  -3   26.37    0.66   0
   4  -6   0  528.06    3.27   0
   4   1   3  718.26    5.24   0
   4   6   4  380.90    4.57   0
   5 -10  -7    8.47    1.34   0
   5  -9  -2   26.71    1.40   0
   5   6   4    1.60    2.99   0
   6  -5   1   66.66    2.76   0
   6   1   3  329.96    4.86   0
   6   7   4   46.15    3.84   0
   7  -2   2   43.32    3.50   0
   8   3   3    1.74    3.95   0
   9  -9  -2   16.40    3.11   0
  -2   7  -3 1244.97    6.84   0
  -2   7  -2   25.28    1.80   0
  -2   8  -4  193.73    4.49   0
  -2   9  -5   16.44    3.23   0
  -2   9  -1   -0.49    1.51   0
  -2  10  -5   71.08    3.72   0
  -2  11  -5  179.59    4.50   0
  -2  12  -5   10.04    3.91   0
  -2  13  -5  215.18    5.19   0
  -2  14  -5   39.77    3.85   0
  -2  15  -5    5.30    3.49   0
  -2  15  -1   -1.07    1.90   0
  -2  17  -4    1.59    3.08   0
  -2  17  -3   82.56    3.49   0
  -2  17  -2    3.49    2.61   0
  -1   1  -3  301.18    2.94   0
  -1   2  -5    4.03    3.09   0
  -1   2  -1   46.08    1.00   0
  -1   3  -6    1.21    3.10   0
  -1   5  -7  120.20    4.47   0
  -1   9  -8   19.43    4.29   0
  -1  10  -8  162.16    5.58   0
  -1  11  -8   -0.91    4.23   0
   0  -2  -5   33.72    2.43   0
   0   0  -7   -4.67    3.13   0
   0   5  -9  228.81    5.84   0
   1  -4  -6  474.35    4.64   0
   1   0  -9   91.29    4.81   0
   1  19   3   13.40    1.63   0
   2   3   3    2.09    1.62   0
   2  10   4   64.93    2.41   0
   2  11   4    2.31    2.03   0
   2  14   4  137.83    2.75   0
   2  15   4    3.77    2.42   0
   3  -4 -10   57.88    4.36   0
   3   7   4  249.45    3.67   0
   4   5   4   79.69    3.40   0
   5  -8  -1   84.66    1.80   0
   5  -5   1  321.62    3.64   0
   5   0   3  304.15    4.50   0
   6  -7   0   71.52    2.49   0
   6  -3   2  414.55    4.75   0
   6   5   4   65.43    4.14   0
   7  -7   0  493.80    4.70   0
   7  -5   1    9.05    2.82   0
   7   1   3   24.19    3.54   0
   7   7   4  207.69    5.35   0
   8  -2   2    2.69    3.60   0
   8   2   3  155.32    4.83   0
   9  -8  -1   15.38    3.33   0
   9  -6   0    0.33    3.11   0
   9  -4   1    4.13    4.20   0
  -2   8  -3  124.51    3.63   0
  -2   8  -2  667.82    4.54   0
  -2   9  -4   54.33    3.35   0
  -2  10  -1   88.36    2.04   0
  -2  14  -1    2.17    1.83   0
  -2  15  -4    3.42    3.55   0
  -2  16  -3   79.37    3.53   0
   0  -2  -4  218.44    3.00   0
   0  12   3   -1.96    1.27   0
   0  13   3  442.13    2.65   0
   1   3 -10   14.90    4.34   0
   1   5   3  130.28    2.14   0
   2  -6  -6 1487.69    6.48   0
   2  -3  -9    6.22    3.27   0
   2   8   4  192.50    3.32   0
   2   9   4   60.20    2.38   0
   2  16   4   85.86    2.80   0
   3  -8  -5  357.80    2.49   0
   3   1   3  198.29    3.05   0
   3   6   4   -1.37    2.38   0
   4  -8  -8   24.45    2.49   0
   4   0   3   -2.53    2.35   0
   5  -7   0  586.98    4.21   0
   5  -3   2  106.06    3.00   0
   5   4   4  312.77    4.87   0
   6   0   3   -2.10    2.89   0
   6   4   4   14.74    3.90   0
   7  -3   2   10.82    3.39   0
   7   0   3  110.28    4.15   0
   7   5   4   53.48    4.06   0
   8  -7   0  134.18    3.70   0
   8  -5   1    8.65    3.11   0
   8   1   3    7.60    3.81   0
  -2   9  -3  171.40    3.62   0
  -2   9  -2  255.02    3.40   0
  -2  11  -4    0.37    2.96   0
  -2  11  -1  432.88    3.42   0
  -2  12  -4  429.14    5.38   0
  -2  12  -1    5.96    1.84   0
  -2  13  -4   11.43    3.07   0
  -2  13  -1  308.36    3.12   0
  -2  14  -4  112.33    3.74   0
  -2  15  -3   28.03    3.30   0
  -1   2  -4 2288.67    8.54   0
  -1   3  -5  829.20    6.33   0
  -1   8  -7    8.22    3.75   0
  -1  20   0    4.01    1.34   0
   0   1  -7  472.77    5.65   0
   0   3  -8   68.92    4.30   0
   0  10   3   15.11    1.38   0
   0  11   3  366.59    2.46   0
   0  14   3    2.41    1.23   0
   1  -1  -8   88.18    3.86   0
   1  20   3    1.00    1.58   0
   2  -5  -7  236.30    4.05   0
   2  -4  -8  113.94    3.54   0
   2  17   4   -0.29    2.32   0
   3  -8  -4  206.77    1.44   0
   3  -7  -7   40.34    2.61   0
   3  -4   1   92.97    1.79   0
   3  -2   2 1562.50    6.02   0
   3   5   4  389.46    4.24   0
   4  -9  -6  334.56    2.59   0
   4  -5   1  642.49    4.11   0
   4  -3   2  644.00    4.65   0
   5 -10  -6   20.13    1.21   0
   5   3   4   83.22    3.97   0
   6  -1   3  328.23    4.85   0
   7 -10  -2   19.88    2.09   0
   7  -9  -1    3.30    2.40   0
   7   4   4   50.05    4.22   0
   8  -3   2  401.76    5.85   0
  -2  10  -3    4.93    2.68   0
  -2  10  -2  728.93    4.86   0
  -2  11  -3  609.59    5.47   0
  -2  11  -2  276.00    3.78   0
  -2  12  -3   11.54    3.13   0
  -2  13  -3  587.03    5.73   0
  -2  13  -2  140.43    3.33   0
  -2  14  -3   30.40    2.77   0
  -2  14  -2   45.87    2.91   0
  -1   2  -3   67.95    2.01   0
  -1   2  -2  743.95    3.63   0
  -1   5  -6    6.45    3.20   0
  -1  11  -7  109.51    4.93   0
  -1  13  -7   10.74    4.79   0
  -1  14  -7    4.74    4.19   0
   0  -1  -5  817.86    5.54   0
   0   0  -6 1549.86    8.40   0
   0   9  -9   -0.25    4.32   0
   1  -4  -5   64.74    2.16   0
   1  -1   1 1008.28    3.03   0
   2  -3   1    0.74    1.22   0
   2  -1   2   48.32    1.58   0
   2   0 -10  145.22    5.12   0
   2   7   4   33.36    2.31   0
   2  18   4   62.50    2.56   0
   3  -6  -8    0.10    2.45   0
   3  -3 -10    4.08    3.51   0
   3   4   4  893.09    5.98   0
   4   3   4  475.15    4.95   0
   5  -8  -9   32.92    2.86   0
   5  -4   2  373.90    4.41   0
   5  12   5   64.86    4.53   0
   6 -10  -8   10.54    1.80   0
   6  -9  -1   26.57    2.08   0
   6  -6   1   52.02    2.62   0
   6   3   4  259.57    4.99   0
   7  -6   1  739.35    6.04   0
   7  -4   2   97.08    3.74   0
   7  -1   3   18.05    3.51   0
   8 -11  -3    4.89    2.33   0
   8  -9  -1    6.20    2.72   0
   8   0   3   -0.77    3.77   0
   9  -7   0   81.52    3.65   0
   9  -5   1    5.62    3.62   0
  -2  12  -2  549.58    4.70   0
  -1   4  -5    1.59    2.78   0
  -1  17  -6   11.18    4.36   0
   0  -1  -1  804.49    2.04   0
   0   4   2   24.57    0.81   0
   0   9   3    8.33    1.16   0
   0  22   1    3.31    0.89   0
   1  -3  -6  141.08    3.36   0
   1   0  -8    4.04    3.10   0
   1   2  -9   20.36    4.00   0
   1   4   3   15.57    1.40   0
   1  13   4   13.11    1.91   0
   2  -6  -5   24.35    1.80   0
   2   6   4  624.07    4.60   0
   3   0   3  300.21    3.50   0
   4  -1   3  679.30    5.21   0
   4  10   5  130.70    4.22   0
   4  11   5  116.92    3.83   0
   4  12   5   -1.32    3.21   0
   4  14   5   44.43    3.85   0
   5 -10  -3  126.06    1.36   0
   5  -6   1  277.75    3.46   0
   5   2   4  128.76    3.89   0
   5  10   5   59.23    4.00   0
   6 -11  -4  143.37    1.30   0
   6 -10  -2   12.41    1.69   0
   6  -9  -9    6.81    2.60   0
   6  -8   0   41.61    2.61   0
   6  -2   3   54.01    3.36   0
   7 -11  -3    2.54    1.69   0
   7  -8   0   21.24    2.53   0
   8  -8   0    6.80    3.33   0
   8  -6   1    1.47    3.20   0
   8  -4   2    6.74    3.55   0
   8  -1   3    8.00    3.84   0
   9 -11  -3   27.42    2.51   0
   9 -10  -2   -2.98    2.45   0
   9  -9  -1    5.38    3.32   0
  -1   3  -1 9999.99   10.36   0
  -1   8  -6  234.04    4.82   0
  -1  16  -6   87.43    4.54   0
  -1  21  -3   34.08    3.30   0
  -1  21  -2   20.30    2.66   0
   0   3  -7    8.74    3.25   0
   0   6  -8  443.28    6.60   0
   0   8   3  138.12    1.75   0
   0  16   3    6.43    1.20   0
   1  -4  -4 1594.13    5.53   0
   1  -4  -2  469.00    1.68   0
   1   3  -9  116.51    4.81   0
   1  10   4  340.02    3.42   0
   1  11   4   20.02    1.79   0
   1  14   4  110.82    2.53   0
   2  -1  -9  164.88    4.57   0
   2   1   3 1933.18    6.72   0
   2   5   4   12.67    2.21   0
   2  19   4    1.24    2.17   0
   3  -6   0   56.20    1.40   0
   3  -3   2   43.87    1.92   0
   3   3   4   50.96    2.73   0
   3  12   5   23.03    3.22   0
   4  -9  -5  108.82    1.46   0
   4  -8  -1  568.68    2.99   0
   4  -7   0   48.38    1.56   0
   4  -6  -9    3.02    3.05   0
   4  -4   2  176.21    3.12   0
   4   2   4  144.92    3.52   0
   4   9   5   16.31    3.07   0
   5   1   4  130.99    4.24   0
   5   8   5    8.82    3.66   0
   6   1   4   76.05    3.89   0
   6   7   5   52.33    4.45   0
   6   8   5   62.64    4.25   0
   7  -2   3  139.20    4.36   0
   7   2   4   34.26    3.74   0
   8 -12  -5   -1.77    1.21   0
  -1   3  -3 1675.36    6.65   0
  -1   4  -4  723.76    5.45   0
  -1   9  -6    4.04    3.55   0
  -1  10  -6  342.86    5.58   0
  -1  11  -6    9.24    4.00   0
  -1  13  -6   35.53    4.10   0
  -1  14  -6  277.88    5.58   0
  -1  15  -6    4.47    3.73   0
  -1  18  -5    3.05    3.72   0
  -1  20  -4   39.51    3.40   0
   0  -1  -4   16.27    1.87   0
   0   0  -5   -3.53    2.48   0
   0   7  -8   -0.71    4.15   0
   0   8  -8   32.89    4.20   0
   1  -1  -7  689.62    6.12   0
   1   1  -8   90.20    3.92   0
   1   4  -9    8.56    3.93   0
   1   9   4    3.38    1.73   0
   1  15   4   -0.37    1.82   0
   2  -4  -7  188.17    3.60   0
   3  -7  -6  250.35    2.89   0
   3  -7  -1   22.48    1.01   0
   3  -5  -8  106.53    3.59   0
   3  10   5    8.10    2.59   0
   3  11   5   37.32    3.05   0
   3  13   5   32.52    2.89   0
   3  14   5    0.92    2.70   0
   3  15   5   60.38    3.59   0
   4  -7  -8    9.13    2.78   0
   4  -2   3  389.05    4.34   0
   4   7   5  222.72    4.39   0
   5  -8   0  167.46    2.89   0
   5  -6 -10    1.19    3.32   0
   6  -7   1  234.19    3.73   0
   6  -5   2  223.39    3.95   0
   6   6   5   -2.46    3.88   0
   7 -11  -7    1.76    1.09   0
   7  -7   1    5.31    2.59   0
   7  -5   2  242.26    4.48   0
   7   1   4  168.16    5.01   0
   8  -7   1    3.65    3.72   0
   8  -5   2  146.02    4.99   0
   8  -2   3  157.23    4.98   0
   9  -8   0   -5.26    3.25   0
  -1   3  -2  200.98    2.26   0
  -1   6  -5    5.57    2.95   0
  -1  17  -5  116.84    4.42   0
  -1  19  -4   -0.07    3.56   0
  -1  19   0   51.77    1.81   0
  -1  20  -3    3.56    3.11   0
   0  -1  -3 2132.39    6.21   0
   0   4  -7   15.52    3.33   0
   0   7   3  493.71    2.83   0
   0  10  -8   38.58    4.62   0
   0  12  -8  150.57    5.37   0
   0  13  -8   -2.80    4.31   0
   1  -4  -3   23.05    1.03   0
   1  -3  -5 1601.19    6.89   0
   1  -2  -6  676.42    5.45   0
   1   3   3 1694.50    5.71   0
   1   5  -9  132.19    5.02   0
   1   8   4  900.74    4.80   0
   1  16   4  208.99    2.81   0
   2  -6  -4 1153.86    4.00   0
   2  -2   2  441.68    3.11   0
   2   0  -9   -1.53    3.42   0
   2   4   4  350.38    3.81   0
   3  -6  -7  200.25    3.69   0
   3  -5   1  328.02    2.73   0
   3   2   4  976.21    6.17   0
   3   8   5   23.65    2.79   0
   3  16   5    8.64    3.03   0
   4  -6   1   65.15    2.13   0
   4   6   5   19.27    3.15   0
   5  -9  -1  320.61    2.82   0
   5  -5   2  221.22    3.72   0
   5  -3   3   61.38    3.13   0
   5   0   4    4.25    3.17   0
   5   5   5  140.04    4.48   0
   6  -3   3   37.89    3.32   0
   6   0   4   37.68    3.77   0
   6   5   5   18.94    4.16   0
   7  -3   3   75.29    4.03   0
   7   0   4   -0.60    3.88   0
   8 -10  -1  122.60    3.42   0
  -1   8  -5   21.92    3.12   0
  -1  15  -5   94.74    4.54   0
  -1  16  -5   12.43    3.34   0
  -1  18  -4    7.43    3.49   0
   0  -1  -2  878.59    3.24   0
   0   5  -7  381.15    5.58   0
   0  17   3   66.28    1.32   0
   1   0  -7  376.28    5.04   0
   1   0   2    1.35    1.04   0
   1   2  -8  249.02    5.06   0
   1   7  -9   29.10    4.70   0
   1   7   4   13.29    1.77   0
   1  17   4   10.24    2.14   0
   2  -6  -3    2.22    0.81   0
   2   0   3    0.72    1.67   0
   2   4 -10   56.25    4.67   0
   4   0   4  253.59    4.09   0
   4   5   5  230.78    4.48   0
   5 -10  -5    2.27    0.80   0
   5  -7   1  120.52    2.86   0
   6   4   5  130.25    4.79   0
   7 -10  -1   24.08    2.27   0
   7  -6   2   16.77    3.55   0
   8 -12  -4   -0.23    1.65   0
   8  -9   0  327.36    4.95   0
   8  -3   3    0.89    3.87   0
   9 -11  -2   93.42    3.32   0
   9 -10  -1    3.76    3.36   0
  -1   6  -4    0.01    2.56   0
  -1   9  -5  516.87    5.75   0
  -1  12  -5    7.20    3.49   0
  -1  19  -3   12.88    3.04   0
   0   0  -4 1267.86    6.03   0
   0   1  -5  821.83    5.78   0
   0   3  -6    2.59    2.90   0
   0   3   2  484.83    2.28   0
   0   6  -7   21.39    3.74   0
   0   7  -7  426.33    6.38   0
   1   6   4   -0.73    2.07   0
   1   8  -9   24.03    4.50   0
   2  -3  -7   60.40    3.39   0
   2   5 -10   20.62    4.34   0
   2   9   5    3.21    2.81   0
   2  10   5   69.79    2.76   0
   2  11   5  182.63    3.34   0
   2  12   5    6.25    2.35   0
   2  13   5  219.86    3.63   0
   3  -4   2  992.72    5.09   0
   3  -2   3   97.01    2.73   0
   3   0 -10    9.34    3.84   0
   3   1   4  185.39    3.48   0
   3   6   5    6.05    2.76   0
   4  -9  -2  320.99    1.93   0
   4  -3   3   -1.73    2.52   0
   4   4   5  115.66    3.95   0
   5  -8  -8   39.95    2.56   0
   5  -5 -10   86.01    4.22   0
   5   3   5  189.11    4.68   0
   6 -11  -3   79.28    1.56   0
   6 -10  -7  243.71    2.54   0
   6 -10  -1  505.96    3.99   0
   6  -9   0  658.26    5.04   0
   6  -4   3  364.25    5.28   0
   6   3   5    0.54    4.15   0
   7 -11  -2  207.29    2.97   0
   7  -8   1  212.65    4.47   0
   7  -4   3   27.32    3.70   0
   7  -1   4  139.29    4.90   0
   8  -8   1   74.52    4.10   0
   8  -6   2    8.69    3.61   0
  -1   4  -1  133.16    1.55   0
  -1   5  -3  127.45    3.08   0
  -1  16  -4  198.53    4.70   0
  -1  19  -2    1.45    2.51   0
   0   6   3  311.70    2.39   0
   0   8  -7   -8.02    3.71   0
   1  -1  -6    0.02    2.61   0
   1   1  -7  656.66    6.14   0
   1   2   3   67.73    1.77   0
   1   4  -8  405.63    6.06   0
   1  10  -9   26.66    4.58   0
   2  -5  -5  355.81    3.28   0
   2  -5   0  193.16    1.54   0
   2   2  -9   55.67    4.24   0
   2   6 -10   85.23    4.78   0
   2  15   5    8.46    2.19   0
   2  16   5   -0.60    2.42   0
   3  -2  -9   49.25    3.65   0
   3   1 -10   53.29    4.45   0
   3   5   5  277.39    4.23   0
   4  -1   4   75.18    3.56   0
   5 -10  -2  194.16    2.06   0
   5  -6   2   49.73    2.94   0
   5  -4   3   29.41    2.84   0
   5   2   5   96.18    3.98   0
   6  -8  -9  175.24    3.69   0
   6  -8   1   56.15    2.78   0
   6   2   5  176.26    5.17   0
   8  -4   3  245.33    5.57   0
  -1   8  -4  884.68    6.32   0
  -1  15  -4    3.23    3.33   0
  -1  16   1   17.16    1.15   0
   0  11  -7  244.92    5.49   0
   0  12  -7    1.56    3.94   0
   0  14  -7   -6.01    3.93   0
   1  -3  -4  130.60    2.10   0
   1  -3   0  989.31    2.33   0
   1  -2  -5   33.65    2.22   0
   1  -2   1   42.73    1.05   0
   1   5  -8   39.70    3.95   0
   1   5   4   68.66    2.16   0
   2  -4  -6  338.26    3.87   0
   2  -1   3 1918.66    6.97   0
   2   2   4  144.82    3.00   0
   3  -7  -5  144.71    2.07   0
   3   0   4   -0.72    2.48   0
   3   4   5   24.61    2.92   0
   4  -8  -6   83.55    2.15   0
   4  -7   1  732.70    4.64   0
   4  -6  -8  172.16    3.45   0
   4  -2 -10   32.97    3.82   0
   4  11   6   51.79    4.15   0
   6  -9  -8  132.15    3.08   0
   6  -5   3  153.24    4.38   0
   6   1   5   40.08    4.60   0
   7 -10  -8   -3.68    2.03   0
   7  -7   2  108.88    3.89   0
   7  -5   3    8.92    3.65   0
   7  -2   4   36.65    4.09   0
   8 -12  -3    4.88    2.26   0
   8  -7   2   35.50    4.46   0
  -1   6  -3   53.91    2.40   0
  -1  10  -4  348.06    4.70   0
  -1  11  -4   20.66    3.36   0
  -1  12  -4   -3.50    3.34   0
  -1  13  -4   17.15    3.05   0
  -1  17  -3   21.40    2.75   0
  -1  18  -2    9.72    2.48   0
  -1  18  -1   -2.91    2.22   0
   0   0  -3    2.79    1.40   0
   0   5  -6   56.47    3.37   0
   0  17  -6   19.74    4.17   0
   0  18   3    6.73    0.95   0
   1   2  -7    4.72    3.09   0
   2  -2  -7  164.89    3.66   0
   2   0  -8  318.99    4.89   0
   2   3  -9    5.17    3.54   0
   2   6   5   20.42    2.64   0
   3  -6  -6   29.72    2.33   0
   3  -6   1  857.30    4.34   0
   3  -3   3  762.85    5.21   0
   3   2 -10  201.12    5.44   0
   3   3   5  802.84    6.30   0
   4  -7  -7   90.47    2.75   0
   4  -4  -9  166.28    4.12   0
   4   2   5  234.50    4.48   0
   4   8   6   68.00    4.00   0
   4   9   6   48.50    3.79   0
   4  10   6   50.36    3.88   0
   5  -8   1  144.50    3.26   0
   5  -6  -9  193.12    4.14   0
   5  -4 -10   25.37    3.89   0
   5   7   6   37.56    4.10   0
   7 -10   0   17.78    3.06   0
   7  -3   4   -6.54    4.13   0
   8 -11  -1   33.29    3.15   0
  -1   5  -2   10.24    1.48   0
  -1   7  -3   72.88    2.56   0
  -1  10   2  707.95    1.40   0
  -1  17  -2   12.13    2.68   0
   0   3  -5    5.90    2.54   0
   0   5   3 2099.21    5.54   0
   0  16  -6   26.20    3.98   0
   1  -1   2  156.85    1.87   0
   1   0  -6    2.14    2.65   0
   1   1   3  295.02    2.75   0
   1   4   4  719.96    4.55   0
   1   7  -8    8.14    3.74   0
   1  19   4   -0.39    1.65   0
   2   4  -9   46.99    4.19   0
   2   5   5 1081.34    6.67   0
   3  -7   0  515.91    3.03   0
   3  -5   2  335.85    3.54   0
   3  -3  -8   -2.88    2.77   0
   3  -1   4  185.42    3.57   0
   3   3 -10    1.10    4.10   0
   3  11   6   92.86    3.68   0
   3  13   6   15.07    3.33   0
   4  -6   2  156.08    3.09   0
   4  -1 -10   58.56    4.02   0
   4   1   5  473.23    5.76   0
   4   7   6   22.65    3.71   0
   5  -7   2   54.80    3.13   0
   5   0   5  512.24    6.27   0
   5   5   6   88.28    4.30   0
   6 -11  -2   29.64    1.65   0
   6   0   5   11.31    3.99   0
   7 -12  -4   21.87    1.14   0
   7 -11  -1    8.90    2.48   0
   7  -9   1   59.81    3.21   0
   8  -9   1   13.12    3.23   0
  -1   5  -1 1114.43    4.05   0
  -1   8  -3    2.01    2.09   0
  -1  14  -3    4.40    3.00   0
  -1  17  -1  159.77    3.04   0
   0   4  -5   61.12    3.10   0
   0   8  -6  324.48    5.05   0
   0  11   4   22.36    1.61   0
   0  14  -6  105.34    4.27   0
   0  19  -5   72.96    4.16   0
   1   9  -8   40.97    4.19   0
   1  10   5    3.85    2.44   0
   1  11  -8    1.06    4.33   0
   1  11   5  144.21    2.87   0
   1  12  -8    9.51    4.26   0
   1  12   5    3.88    2.37   0
   1  13  -8   37.40    4.58   0
   1  13   5   27.84    2.52   0
   1  14  -8   78.76    4.78   0
   2  -3  -6  264.25    3.99   0
   2   1  -8   60.95    3.48   0
   2   5  -9  109.62    4.63   0
   2   6  -9   -4.64    4.13   0
   3   0  -9   48.82    3.93   0
   3   2   5   -1.66    2.76   0
   3   8   6  327.55    5.11   0
   3  14   6   97.25    3.76   0
   4  -9  -1   11.73    1.49   0
   4  -5  -8    1.03    2.87   0
   4  -3  -9   -4.39    3.63   0
   4   5   6   29.60    3.83   0
   5 -10  -1   30.87    1.71   0
   5  -7  -8  420.73    4.62   0
   6 -10   0   13.75    2.63   0
   6  -6   3    8.33    3.28   0
   6  -1   5   35.29    4.31   0
   7  -8   2   46.48    3.54   0
   7  -6   3  338.17    5.60   0
   7  -4   4   55.22    4.32   0
   8 -12  -2   -0.29    2.43   0
   8  -8   2    8.53    4.04   0
  -1   6  -2  333.02    3.15   0
  -1  10  -3    4.02    2.83   0
  -1  11  -3  485.73    5.09   0
  -1  16  -2  457.53    4.63   0
   0   0  -2  624.34    2.99   0
   0   2   2  893.73    3.11   0
   0   9  -6   26.22    3.15   0
   0  10  -6   90.61    3.99   0
   0  12  -6  468.36    6.21   0
   0  13  -6   -7.17    3.48   0
   0  13   4    4.62    1.36   0
   0  14   4  134.03    2.07   0
   0  18  -5   14.62    3.53   0
   0  20  -4   16.12    4.10   0
   0  22   0    0.37    2.03   0
   1  -3  -3 1198.24    4.15   0
   1   1  -6    4.87    2.66   0
   1   3   4   20.65    1.97   0
   1   4  -7   79.80    3.65   0
   1   8   5   19.71    2.66   0
   1   9   5  525.44    4.48   0
   1  14   5   -4.87    2.10   0
   1  15   5  109.73    2.89   0
   2  -5  -4   26.97    1.42   0
   2  -2   3  608.80    4.26   0
   2   0   4 1978.80    8.07   0
   2   7  -9  326.74    6.34   0
   3  -4  -7   79.24    3.39   0
   3   5 -10   43.78    4.59   0
   3   6 -10    6.27    4.55   0
   3   6   6   16.24    3.60   0
   3   7   6   51.37    3.46   0
   4  -5   3  480.75    4.90   0
   4   0 -10  102.86    4.59   0
   4   0   5    3.13    3.39   0
   5  -6   3  380.06    4.93   0
   5  -5  -9    0.57    3.03   0
   5  -3 -10   16.67    3.52   0
   5   3   6   -5.93    3.98   0
   6  -8   2   14.16    2.99   0
  -1   7  -2    8.33    1.61   0
  -1  15   1  527.18    2.59   0
   0   1  -3 2149.56    6.92   0
   0   4   3   55.52    1.41   0
   0   5  -5  598.19    5.46   0
   0   8   4  209.29    2.61   0
   0  17  -5   89.39    4.25   0
   0  21  -3   18.58    3.45   0
   0  22  -1    3.09    2.47   0
   1  -2  -4  666.80    4.12   0
   1   0   3   36.93    1.66   0
   1   5  -7   58.97    3.68   0
   1   7   5   87.52    2.84   0
   1  20   4   39.67    1.68   0
   2  -5   1 1585.39    5.22   0
   2  -4  -5   27.56    1.82   0
   2   3   5   -2.95    2.62   0
   2   9  -9   10.09    4.37   0
   2  10  -9   63.16    4.91   0
   2  10   6   17.76    3.24   0
   2  11  -9  124.17    5.41   0
   2  11   6    0.06    3.36   0
   3  -2   4  984.79    6.42   0
   3   1  -9   78.49    4.01   0
   3   5   6   41.03    3.40   0
   3   7 -10   67.84    4.92   0
   4  -8   1  266.90    3.30   0
   4  -1   5  476.63    5.90   0
   4   3   6  145.09    4.55   0
   5  -9  -6   30.10    1.62   0
   6 -11  -1   92.19    2.58   0
   6  -2   5  177.88    5.37   0
   7 -12  -2   15.24    2.21   0
   7  -8  -9    8.39    2.94   0
   7  -7   3   31.23    3.94   0
   7  -5   4   65.59    4.38   0
   8 -11   0   59.75    3.73   0
   8 -10   1  136.84    4.56   0
  -1   6  -1  200.41    2.11   0
  -1   7   1  179.58    0.80   0
  -1   8  -2 1493.01    6.37   0
  -1   9   2  257.04    0.99   0
  -1  14  -2  200.52    3.51   0
   0   3  -4  192.36    3.11   0
   0  15   4    2.16    1.36   0
   0  16  -5    2.44    3.41   0
   0  19  -4    7.70    3.22   0
   1   6   5    4.50    2.32   0
   1   7  -7  143.68    4.67   0
   1  15  -7  179.64    5.60   0
   1  16   5   12.31    2.18   0
   2  -6  -1   75.65    0.84   0
   2   0  -7   -4.19    2.90   0
   2   3  -8  221.86    4.92   0
   2   8   6  162.70    3.78   0
   2  13   6   -0.13    2.58   0
   3  -7  -4  192.43    1.89   0
   3  -5  -6  153.99    3.03   0
   3   0   5  235.86    4.29   0
   3   2  -9   50.07    4.04   0
   3   4   6  298.55    4.98   0
   4  -7   2   48.52    2.58   0
   4  -6  -7   -1.16    2.46   0
   4  -4   4   38.34    3.21   0
   4  -2  -9  143.08    4.25   0
   4   2   6  123.63    4.82   0
   5  -8   2  141.99    3.34   0
   5  -2 -10   56.71    3.81   0
   5  -2   5   94.11    4.39   0
   6  -7   3   87.26    3.76   0
   6  -5   4   65.07    4.26   0
   7 -11   0  110.24    3.43   0
   7 -10   1   52.92    3.20   0
   8 -12  -1    9.15    2.93   0
   8  -9   2  438.51    6.33   0
  -1   9  -2   -1.01    1.68   0
  -1  10  -2  773.64    5.10   0
  -1  12  -2   44.93    2.70   0
  -1  15  -1  473.52    3.97   0
   0  14  -5    7.68    3.26   0
   0  15  -5    8.72    3.16   0
   0  18  -4   94.85    4.22   0
   0  20  -3   -6.65    3.44   0
   0  21  -2   -0.11    2.83   0
   0  21   1   -1.55    1.33   0
   1   0  -5   21.92    2.20   0
   1   5   5  340.19    4.34   0
   1   9  -7  447.67    6.15   0
   1  13  -7   12.42    4.17   0
   1  14  -7   36.49    4.24   0
   1  17   5  112.72    2.74   0
   2  -1   4    4.32    2.36   0
   2   7   6    3.70    2.79   0
   2  15   6   -1.82    2.56   0
   3  -7   1  190.75    2.44   0
   3  -6   2   -2.03    1.82   0
   3  -1  -8  197.50    4.15   0
   3   3   6    7.41    3.67   0
   4  -9   0   82.47    2.25   0
   4  -7  -6   88.38    2.41   0
   4  -6   3   42.40    2.94   0
   4  -4  -8  116.64    3.36   0
   5 -10   0  424.15    3.93   0
   5  -5   4  208.64    4.63   0
   5  -3   5  184.15    5.21   0
   6  -9   2  374.45    5.23   0
   6  -4 -10    0.43    3.77   0
   7  -6   4    8.17    4.29   0
  -1   7  -1 1353.85    5.01   0
  -1  14   1   23.06    1.30   0
   0   2  -3  555.49    3.78   0
   0   9  -5    8.25    3.01   0
   0  11  -5  327.74    4.96   0
   0  12  -5    5.93    3.09   0
   0  13  -5  233.28    4.59   0
   0  16   4   32.30    1.44   0
   1   1   4  137.51    2.98   0
   1  10  -7    2.93    3.75   0
   1  11  -7  107.71    4.55   0
   1  12  -7   65.23    4.20   0
   1  18  -6    3.27    3.87   0
   2   1  -7  504.83    5.51   0
   2   1   5  772.28    6.02   0
   2   5  -8   14.22    3.80   0
   2   6  -8  198.65    5.32   0
   2   6   6  393.04    5.05   0
   3  -8  -1  160.83    1.59   0
   3  -6  -5  769.35    4.27   0
   3  -5   3  178.64    3.34   0
   3  -3  -7  440.98    4.73   0
   3  -1   5   91.76    3.65   0
   3   4  -9   19.30    4.02   0
   4  -8  -5   45.02    1.56   0
   4  -1  -9  114.55    4.16   0
   4   1   6   13.38    3.78   0
   4   3 -10  202.92    5.67   0
   4   7   7  229.64    5.64   0
   5  -1 -10  194.93    4.93   0
   5   0   6    0.74    4.20   0
   6 -10  -6   61.99    1.61   0
   6  -6  -9    8.80    3.08   0
   6  -6   4  153.41    4.76   0
   7 -12  -1  349.03    4.07   0
   7 -11  -6   68.47    1.48   0
   7  -9  -8    3.33    2.36   0
   7  -8   3   51.57    4.05   0
   8 -11  -7    7.18    1.69   0
  -1   8  -1  246.83    2.58   0
  -1  13  -1  129.37    2.67   0
   0   1  -2  889.17    3.80   0
   0   5  -4   74.40    2.65   0
   0  16  -4   33.10    3.65   0
   0  19  -3   82.76    3.51   0
   1  -1  -4   56.57    1.91   0
   1  -1   3  296.83    2.93   0
   1   1  -5  223.57    3.47   0
   1   4  -6  491.09    5.26   0
   1   4   5   -2.89    2.39   0
   1  17  -6    3.63    3.82   0
   1  18   5    1.03    1.98   0
   2  -6   0 1203.93    3.83   0
   2  -3  -5   52.53    2.27   0
   2   7  -8   54.58    4.05   0
   2   8  -8   47.68    4.45   0
   3  -8  -2  470.17    1.26   0
   3   0  -8   -4.74    3.07   0
   3   2   6  359.66    5.55   0
   3   5  -9   37.65    4.13   0
   3   8   7    5.20    4.24   0
   3   9   7  126.22    4.55   0
   3  10   7   12.12    3.61   0
   3  11   7  117.97    4.50   0
   4  -3   5   20.52    3.57   0
   4   0   6  449.44    6.42   0
   4   4 -10   18.20    4.26   0
   4   5   7  128.99    4.99   0
   5  -6   4    0.92    3.27   0
   5  -4   5  162.31    5.17   0
   5  -1   6  123.26    5.17   0
   6  -8   3  229.04    4.74   0
   6  -3 -10  199.98    5.29   0
   7 -11   1   17.60    3.36   0
   8 -13  -3   -1.18    1.82   0
   8 -11   1    7.14    3.33   0
  -1   9  -1 1747.00    6.06   0
  -1  12  -1   73.06    2.35   0
   0   1   2  851.28    3.30   0
   0   5   4   72.10    1.84   0
   0  15  -4    4.43    3.39   0
   0  20  -2   46.16    3.17   0
   1  -3  -2   49.48    0.91   0
   1   3   5  802.99    5.71   0
   1  10   6  347.85    4.65   0
   1  11   6    4.94    2.86   0
   2  -5   2   53.33    2.02   0
   2  -1  -6   -1.53    2.53   0
   2   0   5    0.37    2.72   0
   2   2  -7  153.93    3.88   0
   2   4   6   33.04    3.26   0
   2   9  -8   29.92    4.37   0
   2  10  -8    2.87    4.04   0
   2  11  -8   33.15    4.33   0
   2  13  -8    3.55    4.11   0
   3  -8   0  795.40    3.91   0
   3  -4   4  865.20    6.36   0
   3  -2  -7   73.97    3.33   0
   3  -2   5   -1.79    3.08   0
   3   1   6   23.05    3.52   0
   3   6  -9   50.53    4.28   0
   3   7  -9   62.42    4.33   0
   3   7   7    2.15    3.48   0
   4  -8   2    2.75    2.37   0
   4  -5  -7   39.69    2.83   0
   4  -3  -8   57.22    3.09   0
   4   0  -9   -9.54    3.25   0
   4   4   7   37.80    4.39   0
   4   5 -10   44.41    4.25   0
   4   6 -10  165.26    5.68   0
   5  -9   2    3.41    2.58   0
   5  -3  -9  185.97    4.76   0
   5   0 -10    6.41    3.80   0
   6  -7   4   43.29    4.09   0
   7 -10   2   59.67    3.79   0
   7  -7  -9    3.48    2.94   0
   7  -7   4  192.67    5.65   0
   8 -13  -4   27.92    1.24   0
   8 -13  -2   12.51    2.48   0
  -1   8   2  566.43    1.51   0
   0   2   3  553.62    3.29   0
   0   3  -3    2.85    1.60   0
   0   6  -4  985.91    6.07   0
   0   7  -4   15.82    2.41   0
   0  14  -4  137.54    4.18   0
   0  17   4    4.46    1.27   0
   0  18  -3    7.99    2.74   0
   1  -2  -3   63.45    1.49   0
   1   0   4    2.62    2.08   0
   1   8   6  236.23    3.93   0
   1   9   6    3.09    2.47   0
   1  12   6   11.56    2.47   0
   1  13   6   26.28    2.82   0
   1  14  -6  138.49    4.88   0
   1  19  -5   29.99    3.82   0
   2  -4   3   96.26    2.54   0
   2   3  -7   64.13    3.39   0
   3  -7   2    2.12    1.97   0
   3  -6   3  413.66    4.46   0
   3  -4  -6  272.91    3.42   0
   3   5   7   35.23    3.97   0
   3   8  -9   18.00    4.46   0
   3  10  -9    3.45    4.32   0
   4  -9   1   67.30    2.42   0
   4  -4   5  116.17    4.30   0
   4  -1   6    9.92    3.89   0
   4   1  -9  116.75    4.30   0
   4   3   7   18.97    4.18   0
   4   7 -10   69.33    5.05   0
   5 -11  -2  304.00    2.31   0
   5 -11  -1   54.84    2.02   0
   5  -7  -7   43.41    2.52   0
   5  -5  -8  140.06    3.71   0
   5  -2   6   81.97    4.81   0
   5   1 -10  190.02    5.34   0
   6 -12  -2   13.49    1.62   0
   6 -10   2   11.61    3.03   0
   6  -7  -8   49.48    2.89   0
   6  -5  -9   56.25    3.54   0
   7 -12   0    8.29    2.73   0
   7  -9   3   18.52    3.98   0
  -1  13   1  113.28    1.49   0
   0   4   4  153.29    2.37   0
   0   8  -4  210.38    3.76   0
   0   9  -4   20.00    3.09   0
   0   9   5   13.23    2.24   0
   0  10   5   86.84    2.47   0
   0  11   5  342.74    3.50   0
   0  12  -4  292.41    4.50   0
   0  12   5    6.45    2.01   0
   0  13  -4    4.71    2.87   0
   0  20  -1    6.57    2.53   0
   1  -3   2  210.33    2.38   0
   1  -2   3   68.02    2.04   0
   1   2   5    4.89    2.60   0
   1   6   6   -0.02    3.13   0
   1   7  -6   43.08    3.20   0
   1   9  -6    0.77    3.07   0
   1  11  -6    2.69    3.05   0
   1  15   6    3.64    2.74   0
   1  18  -5    3.16    4.13   0
   2  -6   1  122.36    1.97   0
   2  -5  -3 1115.13    3.51   0
   2  -3   4   33.89    2.67   0
   2  -1   5  754.43    6.19   0
   2   0  -6  892.41    6.19   0
   2   8   7    9.55    4.02   0
   2   9   7    1.10    3.75   0
   3  -5   4  398.01    4.78   0
   3   0   6   -1.44    3.41   0
   3   2  -8   28.07    3.33   0
   3   4   7   15.42    4.01   0
   4  -6   4  386.17    5.11   0
   4   2   7   18.84    4.18   0
   5  -7   4  345.12    5.52   0
   5  -2  -9   65.97    4.24   0
   6 -12  -1    8.21    2.04   0
   6 -11   1   87.62    3.20   0
   6  -2 -10    4.68    3.40   0
   8 -13  -1    2.56    2.72   0
   0   4  -3   55.01    2.06   0
   0   7   5  420.07    4.03   0
   0   8   5    7.37    1.88   0
   0  10  -4  152.51    3.68   0
   0  11  -4   25.13    2.96   0
   0  16  -3   12.44    3.04   0
   1   0  -4   -0.55    1.64   0
   1   5   6    8.85    3.22   0
   1  17  -5   24.63    4.25   0
   1  20  -4   27.19    4.12   0
   2   7   7  363.39    5.55   0
   2  13   7  103.09    3.89   0
   2  15  -7    4.52    4.46   0
   2  16  -7   56.70    4.52   0
   3  -8   1  120.27    2.33   0
   4 -10  -1  640.41    3.40   0
   5  -8  -6  155.47    2.55   0
   5   3 -10   16.42    4.49   0
   6 -12  -3   -2.05    1.04   0
   6  -6   5    1.14    3.75   0
   7 -11   2   38.66    3.56   0
  -1   8   1   15.69    0.69   0
  -1  12   1   11.05    1.09   0
   0   3   4  194.52    2.61   0
   0   6   5   59.09    2.57   0
   0  14   5    6.24    1.69   0
   0  18  -2  216.41    4.08   0
   1  -1   4  136.74    2.85   0
   1   1   5   51.30    2.90   0
   1  16  -5    3.45    3.94   0
   1  16   6   89.04    2.95   0
   2  -2   5   14.01    2.84   0
   2   1  -6   -3.47    2.68   0
   2   1   6   -0.64    3.06   0
   2   5   7  302.20    5.70   0
   2   6  -7    0.18    3.19   0
   2   6   7   -8.07    3.36   0
   2  13  -7  186.98    5.53   0
   2  14  -7   20.26    4.32   0
   3  -4   5   21.47    3.29   0
   3  -3  -6    2.24    2.54   0
   3   2   7   16.29    4.00   0
   3   4  -8  310.77    5.45   0
   4  -9   2  381.57    4.36   0
   4  -8   3  135.20    3.53   0
   4  -7   4  135.00    4.00   0
   4  -1  -8  137.62    4.20   0
   4   0   7   -9.69    4.73   0
   5  -9   3   55.00    3.37   0
   5  -8   4  146.26    4.75   0
   5  -6   5  322.45    5.99   0
   5  -4   6  153.39    5.47   0
   5  -1  -9   87.99    4.38   0
   5   4 -10   28.80    4.40   0
   6 -12   0  119.55    3.25   0
   6  -4  -9  339.77    5.38   0
   7 -12   1  446.32    5.48   0
   7  -8  -8   17.79    2.66   0
   7  -6  -9  125.09    4.15   0
   0   0   2  616.03    3.07   0
   0   1   3 2093.37    6.42   0
   0  15  -3   -5.26    2.58   0
   0  15   5    7.10    1.79   0
   0  19  -1  174.44    3.39   0
   1   1  -4   57.08    2.37   0
   1   4   6  276.72    4.37   0
   1  19  -4    9.36    3.78   0
   1  21  -3   92.49    4.35   0
   2  -6   2 2410.17    8.00   0
   2   0   6  444.14    5.60   0
   2   4   7    2.86    3.54   0
   2  10  -7   69.78    4.36   0
   2  11  -7   87.82    4.48   0
   2  12  -7   36.88    4.10   0
   2  18  -6  127.72    5.62   0
   3  -7   3   86.67    3.10   0
   3  -6   4    0.67    2.86   0
   3  -2   6  365.51    5.87   0
   3   0  -7  335.34    4.72   0
   3   1   7   83.59    4.57   0
   3   5  -8  104.67    4.40   0
   3  14  -8   62.24    5.31   0
   4   4  -9  184.36    5.18   0
   4   5  -9  122.77    5.33   0
   5 -10  -4  148.35    1.23   0
   5  -4  -8   22.90    2.90   0
   5   5 -10   83.56    5.03   0
   6 -11   2   46.33    3.29   0
   6 -10   3   78.36    4.01   0
   6  -9   4  164.28    5.66   0
   6  -8  -7  188.13    3.15   0
   6  -7   5   51.14    4.61   0
   6  -6  -8   39.60    3.03   0
   6   0 -10   18.07    3.93   0
   7 -13  -3    7.02    1.38   0
  -1   9   1 1352.98    3.01   0
  -1  11   1  565.35    2.44   0
   0   2   4  206.57    2.88   0
   0   5   5  608.16    4.63   0
   0  13  -3  440.10    5.07   0
   0  17  -2   -2.30    2.80   0
   0  18   4  104.28    1.57   0
   1  -4   1  132.02    1.67   0
   1  -3   3 1681.95    6.82   0
   1  -2   4 2307.91    8.69   0
   1  -1  -3  295.30    2.54   0
   1   0   5   38.81    2.87   0
   1   3   6    2.18    2.98   0
   1   5  -5  647.25    5.49   0
   2  -3   5   -1.96    2.87   0
   2  -1  -5  506.12    4.44   0
   2   2  -6  630.15    5.65   0
   2   3   7   29.63    3.72   0
   3  -8   2  526.47    4.64   0
   3   6  -8   -3.95    3.61   0
   3   7  -8  183.28    5.06   0
   3   8  -8  160.87    5.09   0
   3  11  -8   67.01    5.30   0
   3  13  -8   87.41    5.09   0
   4 -10   1   19.21    2.59   0
   4  -6   5   10.53    3.75   0
   4  -4   6  100.59    4.72   0
   4  -1   7  109.06    5.19   0
   4   0  -8  380.08    5.24   0
   4   7  -9   59.88    5.18   0
   5  -9  -5   22.62    1.50   0
   5  -7   5   37.02    4.35   0
   5  -5   6   88.34    5.01   0
   5   0  -9  226.71    5.04   0
   6 -12   1    6.67    3.20   0
   6  -3  -9    8.38    3.74   0
   6   1 -10   44.98    4.64   0
   7 -13   0  104.40    3.67   0
  -1  10   1   18.76    1.00   0
  -1  10   3   10.94    1.10   0
   0   3  -2  506.08    3.21   0
   0   4   5   59.50    2.43   0
   0   7  -3  466.34    4.12   0
   0  12  -3   -2.06    2.49   0
   0  16   5    0.16    1.78   0
   0  18  -1    7.54    2.70   0
   1  -4   0  593.05    2.14   0
   1  -4   2 2978.65    8.08   0
   1   2   6  751.99    6.48   0
   1   7  -5  336.24    4.63   0
   1   9   7  209.98    4.42   0
   1  10   7   20.30    3.13   0
   1  11   7  115.44    3.62   0
   1  12  -5   14.76    3.13   0
   1  12   7   -0.94    3.39   0
   1  13  -5  109.99    3.96   0
   1  18  -4   22.22    3.47   0
   1  20  -3    4.99    3.61   0
   2  -3  -4  396.18    3.20   0
   2  -1   6    2.88    3.30   0
   2   2   7   29.22    3.81   0
   2   3  -6  274.52    4.38   0
   2  17  -6   17.10    4.17   0
   3  -5   5  269.23    4.88   0
   3  -3   6    8.90    3.86   0
   3   0   7   64.25    4.61   0
   3   1  -7  255.33    4.49   0
   3   4   8  224.28    6.21   0
   3   5   8   32.39    4.61   0
   3   9  -8    5.62    3.79   0
   4 -10  -2  163.30    1.39   0
   4  -9   3    1.21    2.82   0
   4  -7  -5  459.36    3.26   0
   4  -3  -7   28.85    2.77   0
   4   8  -9   50.41    4.93   0
   5 -10   3   66.75    3.52   0
   5  -9   4    3.54    3.53   0
   5  -3  -8    5.96    3.43   0
   7  -5  -9    0.72    3.75   0
  -1   9   3  986.53    3.36   0
  -1  11   3  117.46    1.38   0
   0   0   3   -1.51    1.46   0
   0   8  -3  138.44    2.94   0
   0   8   6  362.51    4.57   0
   0   9  -3    7.49    2.20   0
   0   9   6   24.78    2.98   0
   0  10  -3   16.84    2.51   0
   0  10   6   90.19    3.26   0
   0  11  -3  351.72    4.35   0
   0  11   6    9.01    2.62   0
   0  16  -2   60.25    2.79   0
   1  -1   5   54.98    3.02   0
   1   6   7   59.15    3.66   0
   1   7   7  158.80    4.16   0
   1   8  -5   98.05    3.58   0
   1   9  -5 1002.02    7.33   0
   1  10  -5   42.58    3.34   0
   1  11  -5  241.52    4.62   0
   1  13   7   14.96    2.89   0
   1  17  -4    8.53    3.31   0
   2  -6   3   25.20    2.62   0
   2   1   7  267.85    5.89   0
   2   4  -6  341.27    4.66   0
   2   9   8   27.54    4.01   0
   2  15  -6   29.46    4.42   0
   2  16  -6    6.99    3.82   0
   3  -7   4  254.32    4.49   0
   3  -2  -6  386.76    4.30   0
   3  -1   7   77.24    4.63   0
   3   3   8    1.57    4.38   0
   4  -7   5  230.61    5.24   0
   4  -5  -6  320.15    3.80   0
   4   1  -8  134.91    4.06   0
   5 -11   2   69.66    3.20   0
   5  -6   6    9.05    4.63   0
   6 -11   3   31.84    3.99   0
   6   2 -10   -0.46    4.28   0
   7 -13   1   14.20    3.81   0
   7  -9  -7   13.90    2.41   0
   8 -14  -2    1.08    2.02   0
   0   1   4   16.47    2.05   0
   0   7   6    1.37    2.53   0
   0  15  -2   13.94    2.95   0
   1  -3   4   21.80    2.62   0
   1   1   6    4.16    3.05   0
   1  14   7    7.33    2.73   0
   1  16  -4  176.25    4.58   0
   1  19  -3   -1.35    3.27   0
   1  21  -2    5.75    3.27   0
   1  22  -1    4.51    3.01   0
   2  -7   1  756.70    4.13   0
   2  -4   5   90.47    3.70   0
   2  -2   6  110.10    4.23   0
   2   0  -5    3.97    2.04   0
   2   5  -6  377.79    5.01   0
   2   7   8   13.91    4.08   0
   2  14  -6   94.13    4.46   0
   2  19  -5   93.23    4.51   0
   3  -9   0    8.26    1.49   0
   3  -4  -5   14.93    1.96   0
   3  -4   6  287.32    5.60   0
   3  -2   7   15.09    4.93   0
   3   2   8  149.63    5.63   0
   3   3  -7  436.00    5.76   0
   3  16  -7   -4.68    4.34   0
   4  -2  -7  228.38    4.32   0
   6  -9  -6  365.03    3.26   0
   6  -2  -9  152.07    4.41   0
   6   4 -10   -4.07    4.73   0
   8 -10  -7  104.38    2.83   0
  -1  12   3    0.62    0.74   0
   0   2   5   43.85    2.62   0
   0   4  -2   24.66    1.49   0
   0   5   6   55.51    3.38   0
   0   6   6  773.34    5.88   0
   0  13   6   -5.92    2.29   0
   0  17  -1   92.12    2.98   0
   0  17   5   99.96    2.18   0
   1  -4   3   12.59    1.98   0
   1   0   6    5.63    3.09   0
   1   3  -4  135.16    2.73   0
   1   4   7   31.09    3.45   0
   1  15  -4   31.35    3.60   0
   2  -7   0  334.20    2.34   0
   2  -7   2   26.64    2.02   0
   2  -3   6   10.17    4.07   0
   2   0   7    9.95    3.98   0
   2   6  -6 1516.39    8.79   0
   2  13  -6   58.97    4.01   0
   2  18  -5  -11.59    4.31   0
   3  -9   2  193.98    3.83   0
   3  -1  -6  364.78    4.32   0
   3   1   8   30.60    4.63   0
   3   4  -7   82.82    4.01   0
   3  15  -7  219.01    5.92   0
   4  -8  -4  116.09    1.64   0
   4  -6   6  345.53    6.55   0
   4  -4   7   49.91    5.24   0
   4   3  -8   53.82    3.82   0
   5 -12  -1  261.60    2.81   0
   5 -12   1  254.75    4.18   0
   5 -11   3   42.75    3.93   0
   5 -10   4  134.58    4.47   0
   5  -7   6   28.39    4.84   0
   6 -13  -1    1.56    2.04   0
   6 -13   0   23.85    2.64   0
   6  -7  -7   37.18    2.70   0
   6  -1  -9   20.24    4.14   0
   7 -13   2   73.14    4.49   0
   0  -1   2  874.11    3.86   0
   0   0   4 1274.66    6.27   0
   0  14   6  100.89    2.73   0
   0  18   0  304.24    3.53   0
   1  -2  -2 2894.15    5.28   0
   1   0  -3  373.36    2.91   0
   1   3   7  782.58    7.26   0
   1  18  -3   54.32    3.71   0
   1  20  -2   38.81    3.34   0
   2  -6   4  626.42    5.88   0
   2  -5   5 1066.57    7.75   0
   2  -1   7  264.99    5.80   0
   2   1  -5  489.55    4.43   0
   2   7  -6   54.40    3.43   0
   2   8  -6   92.54    3.78   0
   2   9  -6  441.72    5.71   0
   2  10  -6  141.73    4.21   0
   2  11  -6   36.46    3.49   0
   3  -8   4  364.72    5.15   0
   3  -3   7  237.20    6.08   0
   3   0   8   -4.49    4.57   0
   3   5  -7   36.86    3.52   0
   3  13  -7    3.17    3.79   0
   3  14  -7    1.69    4.32   0
   4 -11   1  234.29    3.67   0
   4 -10   3  268.12    4.69   0
   4  -8   5  140.26    4.77   0
   4   4  -8  113.61    4.44   0
   4  14  -8   41.21    4.82   0
   5  -9   5  235.64    5.89   0
   5   5  -9    1.89    4.17   0
   6 -13   1  111.91    3.71   0
   6 -11   4   30.52    4.36   0
   7 -14  -1   45.47    2.59   0
   8  -8  -8   -4.95    2.77   0
  -1   6   2   21.13    0.76   0
  -1   6   3    6.90    1.25   0
  -1   9   4    4.56    1.68   0
   0   1   5  802.71    5.76   0
   0   4   6  263.74    4.10   0
   0   5  -2  200.42    2.40   0
   0  13  -2   16.42    2.25   0
   0  15   6    1.23    2.25   0
   0  16  -1   13.85    2.39   0
   1  -4   4  743.38    5.75   0
   1  -3   5  818.46    6.38   0
   1  -1   6    7.51    3.17   0
   1  10   8  170.20    4.98   0
   1  13  -4   -2.01    3.28   0
   1  22   0   65.61    3.05   0
   2  -7   3 1263.64    7.17   0
   2  -4  -3  498.15    2.64   0
   2  -2  -4  489.65    3.48   0
   2   2   8   54.46    4.86   0
   2  17  -5   90.97    4.30   0
   2  20  -4   21.91    3.63   0
   3  -9  -1  478.91    2.46   0
   3  -9   3  470.70    5.25   0
   3  -7   5  199.54    4.73   0
   3   0  -6    3.46    2.92   0
   3   8  -7   44.47    4.39   0
   3  10  -7   32.79    3.87   0
   3  11  -7  132.92    4.82   0
   3  12  -7   68.41    4.44   0
   3  18  -6    7.07    4.16   0
   4  -7   6   20.78    4.48   0
   4  -4  -6   83.02    3.00   0
   4  -1  -7  160.23    3.76   0
   4   5  -8   -0.80    3.77   0
   4  13  -8    7.82    4.47   0
   5 -12   2   -0.22    3.28   0
   5  -8   6   48.61    4.75   0
   5  -1  -8  272.82    4.69   0
   5   7  -9   38.92    4.74   0
   5   8  -9   30.94    4.86   0
   5   9  -9   15.68    4.52   0
   5  10  -9   29.38    4.76   0
   5  11  -9   10.90    4.97   0
   6 -13  -2   27.52    1.62   0
   6  -4  -8   55.46    3.23   0
   6   0  -9    1.56    3.52   0
   7 -14   0   11.58    2.71   0
   7  -3  -9    1.95    3.67   0
  -1   7   4   76.39    1.97   0
  -1  11   4   23.24    1.53   0
   0  -1   1  815.74    2.74   0
   0   6  -2 4288.11    9.45   0
   0   9   7    1.89    3.08   0
   0  12  -2  612.93    4.68   0
   1  -5   1 1131.40    4.33   0
   1  -5   2    9.59    1.60   0
   1  -5   3  133.90    2.75   0
   1   6  -4   -1.30    2.12   0
   1   6   8   21.54    3.79   0
   1   7   8   16.34    3.86   0
   1  12  -4    4.44    2.83   0
   1  17  -3   58.84    3.27   0
   1  21  -1  135.85    3.76   0
   2  -2   7   32.11    4.23   0
   2   1   8   48.55    4.70   0
   2   2  -5  195.61    3.37   0
   2  16  -5   48.32    3.88   0
   3  -6   6    7.65    3.98   0
   3  -4   7   16.12    4.61   0
   3  -3  -5  741.86    4.69   0
   3  -1   8   34.75    4.61   0
   3  17  -6   22.75    4.57   0
   4 -11   2  177.89    3.80   0
   4 -10   4   67.00    3.69   0
   4   7  -8   14.23    3.95   0
   4  10  -8   16.26    4.50   0
   4  11  -8   64.98    4.74   0
   5 -10   5   57.77    5.02   0
   5  -4  -7   10.02    2.42   0
   5   0  -8   -8.06    3.45   0
   6 -13   2   14.74    3.19   0
   6 -10  -5  205.99    2.12   0
   6   1  -9    8.99    4.04   0
   7 -14  -2   23.04    1.91   0
   7 -10  -6   10.84    1.72   0
  -1   6   4   -1.11    1.61   0
   0  -1   4   16.09    2.09   0
   0   0   5    8.83    2.51   0
   0   2  -1 1145.49    3.31   0
   0   2   6  221.11    4.02   0
   0   6   7   20.00    3.47   0
   0   7  -2    6.92    1.52   0
   0   7   7  448.58    5.19   0
   0   8  -2  658.95    4.33   0
   0   8   7   -7.13    2.65   0
   0   9  -2    5.15    1.99   0
   0  10  -2  678.80    4.52   0
   0  10   7   13.57    2.67   0
   0  15  -1    5.62    2.04   0
   0  17   0   -3.67    1.99   0
   1  -2   6  752.66    6.71   0
   1   0   7   12.82    3.57   0
   1   1  -3  296.44    2.69   0
   1   4   8  548.47    7.13   0
   1   5   8    3.53    3.61   0
   1   8  -4  925.25    6.16   0
   1  10  -4  320.00    4.35   0
   1  11  -4   28.18    2.83   0
   1  16  -3   -0.56    3.06   0
   1  19  -2   14.89    3.02   0
   2  -7   4   31.21    3.14   0
   2  -6   5   18.83    3.28   0
   2   0   8  323.45    6.56   0
   2  15  -5   19.79    3.56   0
   2  19  -4    0.66    3.35   0
   2  21  -3    7.43    3.82   0
   3  -2   8  149.77    5.83   0
   3   1  -6  365.57    4.42   0
   4 -11  -1  481.74    2.98   0
   4  -8   6   78.42    4.97   0
   4  -6  -5    8.05    1.75   0
   4   0  -7    3.20    2.78   0
   6  -3  -8  274.87    4.90   0
   7  -8  -7  143.03    3.10   0
   7  -2  -9   35.74    3.87   0
   8 -11  -6  120.45    2.25   0
  -1   5   3  347.81    2.53   0
  -1  12   4    1.67    1.29   0
   0  -2   3  582.11    4.02   0
   0   1   6   79.42    3.57   0
   0   5   7  384.64    5.08   0
   0  12   7    1.72    2.30   0
   0  13   7  140.90    3.34   0
   0  16   6   26.57    2.08   0
   0  18   5   16.31    1.50   0
   1   3   8   -1.74    3.85   0
   2  -8   1  459.61    3.47   0
   2  -8   2  662.33    4.72   0
   2  -5   6   16.47    3.34   0
   2  -1  -4  303.03    3.06   0
   2   3  -5   55.39    2.62   0
   2  14  -5   10.59    3.36   0
   2  18  -4  100.46    4.59   0
   3 -10   1  158.14    2.71   0
   3 -10   2  611.15    5.13   0
   3  -7   6   53.28    4.33   0
   3  -3   8    5.69    4.75   0
   3  16  -6   14.78    3.95   0
   4   1  -7  154.95    3.84   0
   4  16  -7   45.68    4.62   0
   5 -12  -2    0.63    1.16   0
   5  -6  -6    4.12    2.12   0
   5   1  -8  279.83    4.86   0
   6 -13   3   41.29    3.74   0
   6  -6  -7    5.31    2.11   0
   6   3  -9    1.53    4.16   0
   8  -7  -8   28.97    3.02   0
   8  -4  -9   71.18    4.36   0
  -1   7   5  339.99    3.64   0
  -1   8   5  100.96    2.62   0
  -1   9   5 1022.28    5.32   0
  -1  10   5   41.76    2.09   0
   0  -2   2  896.57    4.02   0
   0  14  -1    5.89    2.10   0
   1  -1   7  112.81    4.43   0
   1   2   8  191.25    5.10   0
   1  15  -3  172.62    3.78   0
   1  18  -2    7.16    3.03   0
   1  20  -1    0.74    2.81   0
   2  -7   5  309.86    4.96   0
   2  13  -5  227.40    4.57   0
   3 -10   3   88.90    3.45   0
   3  -6   7   74.41    4.71   0
   3   2  -6  384.31    4.55   0
   3  14  -6   65.92    4.44   0
   3  15  -6   26.71    3.95   0
   3  19  -5   17.79    3.95   0
   4 -10   5  122.75    4.51   0
   4   2  -7  227.21    4.49   0
   4  15  -7   26.07    4.34   0
   5 -13   0  125.58    3.01   0
   5 -13   1    1.19    2.20   0
   5 -13   2   77.15    3.75   0
   5 -12   4   10.09    4.01   0
   5 -11   5   13.85    4.22   0
   5  -8  -5  210.18    2.42   0
   5   2  -8  120.71    4.02   0
   6 -14   0   26.82    2.45   0
   6  -8  -6   26.35    2.13   0
   7  -5  -8  187.25    3.80   0
   7  -1  -9   23.60    3.62   0
   8  -9  -7   -4.67    2.35   0
  -1   4   3   23.70    1.45   0
  -1   4   4 1611.23    6.24   0
  -1   6   5  254.11    3.12   0
  -1  11   5  247.21    2.91   0
   0   0   6 1587.09    8.55   0
   0  14   7   -2.41    2.46   0
   1  -5   5  338.75    4.77   0
   1  -2   7   30.59    3.80   0
   1   2  -3   55.63    1.70   0
   1  14  -3   49.21    3.14   0
   1  21   0    0.78    2.42   0
   2  -8   4  196.41    4.21   0
   2  -6   6  387.66    5.86   0
   2   5  -5  348.04    4.23   0
   2   6  -5   24.09    2.75   0
   2  11  -5  211.70    4.27   0
   2  17  -4    8.77    3.37   0
   2  20  -3   -0.95    3.07   0
   3  -9   5  389.74    5.74   0
   3  -4   8  216.76    6.48   0
   3  -2  -5  277.14    3.18   0
   3  13  -6  107.35    4.28   0
   3  18  -5   30.27    4.47   0
   4 -12   1    1.86    2.51   0
   4 -12   2  154.75    3.84   0
   4   3  -7   28.37    3.54   0
   4  14  -7   23.43    4.32   0
   5  13  -8  174.08    5.68   0
   6   5  -9   55.31    4.66   0
   6   6  -9    4.55    4.31   0
   6   9  -9    5.72    4.35   0
   6  10  -9  112.86    5.70   0
   7 -15   0   36.00    2.83   0
   7   0  -9  288.59    5.74   0
   8  -3  -9   33.81    3.92   0
  -1   5   2  101.50    0.99   0
  -1   5   5  665.63    4.71   0
  -1  12   5   17.32    1.78   0
   0  -2   5   43.73    2.89   0
   0   2   7   29.56    3.13   0
   0   3  -1  249.33    1.83   0
   0   8   8   33.24    3.94   0
   0   9   8    6.27    3.56   0
   0  10   8   43.90    3.54   0
   0  13  -1  454.27    3.85   0
   0  15   7    9.15    2.34   0
   0  16   0  138.31    2.46   0
   0  17   6   14.69    1.94   0
   1  -6   4   -1.20    2.74   0
   1  -4   6  249.73    4.82   0
   1   0   8   -2.38    3.80   0
   1   5   9   54.08    5.14   0
   1   6   9   24.27    4.53   0
   1  13  -3  146.66    3.76   0
   1  17  -2   18.20    2.84   0
   2   0  -4 2120.97    7.02   0
   2   7  -5  991.22    6.57   0
   2   8  -5   89.12    3.24   0
   2   9  -5    0.09    2.67   0
   2  16  -4  112.38    4.03   0
   3 -10   4  392.05    5.50   0
   3  -7   7    0.35    4.38   0
   3  -5   8   32.65    5.03   0
   3   4  -6  270.05    4.24   0
   3   5  -6  156.17    3.61   0
   3  11  -6   96.13    4.37   0
   3  12  -6   15.43    3.55   0
   4  -9  -3   26.46    0.71   0
   4   4  -7  493.19    5.66   0
   4  12  -7   18.69    4.15   0
   4  13  -7   68.16    4.37   0
   4  18  -6   44.03    4.98   0
   5 -13   3   10.65    3.27   0
   5  -2  -7  147.63    3.50   0
   5   4  -8   15.86    3.57   0
   5   6  -8    5.46    4.23   0
   5  11  -8  170.33    5.65   0
   5  12  -8   -3.74    4.31   0
   6 -14  -1  143.70    2.58   0
   6  -5  -7   56.14    3.08   0
   6  -1  -8   70.95    3.88   0
   7  -4  -8   13.64    3.13   0
  -1   3   4  130.41    2.31   0
  -1   4   5   59.82    2.34   0
  -1   7   6   42.97    2.92   0
  -1   8   6  187.20    3.53   0
  -1   9   6    2.56    2.38   0
   0  -3   4  202.84    3.20   0
   0  -1   6   90.36    3.60   0
   0   1   7  493.66    5.78   0
   0   5   8   17.88    3.26   0
   0   6   8  440.88    5.92   0
   0  11   8   15.41    3.43   0
   1  -1  -2  237.10    1.71   0
   1  -1   8    0.36    3.98   0
   1   3  -3 1142.07    5.02   0
   1   3   9  277.75    6.55   0
   1  19  -1   57.01    2.99   0
   2  -9   2  259.67    3.61   0
   2  -9   3  167.69    3.65   0
   2  -8   5  128.09    4.12   0
   2  19  -3  142.04    4.07   0
   2  21  -2    7.22    3.62   0
   3 -11   2   38.78    2.96   0
   3  -9   6    2.22    4.26   0
   3  -1  -5  276.48    3.43   0
   3   6  -6   28.38    3.04   0
   3   9  -6   15.05    3.32   0
   3  17  -5   61.30    3.96   0
   3  20  -4   34.45    4.27   0
   4 -12   0  436.55    3.52   0
   4   6  -7    0.46    3.33   0
   4   8  -7  314.08    5.41   0
   4  10  -7  132.96    4.54   0
   4  11  -7  132.41    4.77   0
   5 -12   5   66.66    4.86   0
   5  -5  -6  479.10    4.21   0
   5   7  -8  430.23    6.42   0
   5   8  -8   42.28    4.22   0
   5   9  -8    3.54    4.24   0
   7 -15  -1    1.33    2.00   0
   7 -11  -5   32.31    1.44   0
   7  -7  -7    5.96    2.43   0
   8  -6  -8   11.38    2.90   0
   8  -2  -9  210.09    5.34   0
  -1   3   5 1584.43    7.17   0
  -1   6   6   -0.44    2.30   0
  -1  10   2  737.77    1.41   0
  -1  10   6  359.50    3.90   0
  -1  11   6   -0.52    2.33   0
  -1  13   5  117.96    2.17   0
   0  -3   5    1.54    2.48   0
   0  -2   6  223.23    4.18   0
   0   0   7    0.30    3.15   0
   0   3   8   68.53    3.93   0
   0  12  -1   34.76    1.78   0
   0  12   8  153.31    3.79   0
   1  -6   1  196.01    2.28   0
   1  -6   5    6.72    3.13   0
   1  -4   7   15.12    4.35   0
   1   2   9   11.56    4.35   0
   1   4  -3   24.20    1.65   0
   1  16  -2  184.21    3.70   0
   2  -4   8   37.02    4.81   0
   2  -3  -3  190.35    1.78   0
   2  15  -4   31.30    3.21   0
   3 -11   3  202.33    4.03   0
   3 -10   5    9.10    3.60   0
   3  -8   7    2.28    4.23   0
   3  16  -5   16.91    3.53   0
   4  17  -6   27.30    4.37   0
   5 -13  -1    8.85    1.53   0
   5  -1  -7   19.73    2.67   0
   6   0  -8  220.11    4.57   0
   7   3  -9   -3.48    3.92   0
  -1   2   4  644.05    4.25   0
  -1   4   6  473.02    4.79   0
   0  -3   2  500.85    3.26   0
   0   2   8  148.63    4.57   0
   0  11  -1  685.32    4.07   0
   0  15   0    3.22    1.61   0
   1  -7   3   70.39    2.59   0
   1  -7   4   17.35    2.86   0
   1  -5   0  984.22    2.80   0
   1   1   9   69.18    4.77   0
   1  20   0    6.88    2.50   0
   2  -9   1   -2.14    1.73   0
   2  -8   6  169.65    4.81   0
   2  -7  -1  949.74    2.15   0
   2  -5   8    8.24    4.52   0
   2   1  -4  307.38    3.05   0
   2  14  -4   14.66    2.94   0
   2  18  -3    7.81    2.84   0
   2  22  -1   28.76    3.42   0
   3 -11   1   12.08    1.84   0
   3 -11   4  129.15    4.10   0
   3  15  -5  141.21    4.86   0
   3  19  -4   30.01    4.28   0
   4  16  -6    2.29    4.07   0
   5 -14   2  107.00    3.71   0
   5 -14   3   18.61    3.93   0
   5   0  -7   48.61    3.37   0
   5  15  -7   14.77    4.74   0
   6 -15   1   -1.25    2.87   0
   6  -7  -6   43.44    2.46   0
   6  -4  -7  400.43    4.74   0
   6   1  -8   67.78    3.67   0
   7  -9  -6    6.66    2.01   0
   7  -3  -8   15.78    3.01   0
   7   4  -9   63.81    4.63   0
   7   5  -9    6.24    4.15   0
   8  -5  -8    2.62    3.20   0
   8  -1  -9   -0.25    3.45   0
  -1   2   3   62.62    1.59   0
  -1  12   6   28.45    2.19   0
   0  -4   4  161.51    3.14   0
   0  -3   6    4.31    3.00   0
   0  -2   1 1182.30    3.37   0
   0   1   8   40.65    3.80   0
   0   7   9  339.79    6.25   0
   0   8   9   18.17    4.18   0
   0  10  -1   57.99    1.88   0
   1  -7   2    7.12    2.00   0
   1  -7   5   88.40    3.77   0
   1  -5   7  118.48    4.69   0
   1   0   9    0.92    4.43   0
   1   6  -3    7.35    1.56   0
   1   7  -3  258.73    3.05   0
   1   8  -3   53.34    2.35   0
   1  15  -2    6.57    2.73   0
   1  18  -1    3.09    2.55   0
   2  -9   5    1.55    3.39   0
   2  13  -4    8.68    2.81   0
   2  20  -2   38.45    3.11   0
   3 -11   5   37.40    4.32   0
   3 -10   6  216.12    5.55   0
   3   0  -5  330.24    3.49   0
   3  21  -3   44.70    4.17   0
   4 -13   2   97.59    3.14   0
   4 -13   3  294.75    4.94   0
   4 -12   5   -0.37    3.84   0
   4  -7  -4  138.07    1.76   0
   4   0  -6  358.06    4.15   0
   4  15  -6   64.63    4.42   0
   4  19  -5   35.39    4.96   0
   5  14  -7   24.27    4.67   0
   6 -11  -4  145.12    1.39   0
   6   2  -8   -3.07    3.35   0
   7  -6  -7  288.02    4.10   0
   7   6  -9  155.81    5.30   0
   7   7  -9    8.56    4.41   0
   7   8  -9   16.09    4.56   0
   8  -8  -7  109.05    3.21   0
   8   0  -9   -3.71    3.59   0
  -1   1   4   55.24    2.09   0
  -1   2   6  672.20    5.65   0
  -1   5   7   57.34    3.10   0
  -1   9   7  454.56    4.67   0
  -1  13   6    6.76    2.03   0
  -1  14   4  101.13    1.06   0
   0  -4   3   59.14    1.71   0
   0  -2   7   24.79    3.38   0
   0   0   8  631.83    7.06   0
   0   4   9   12.04    4.37   0
   0   5  -1 1393.23    4.14   0
   0   5   9  251.89    5.56   0
   0   6   9   20.16    3.85   0
   0   9  -1   55.03    1.75   0
   0   9   9    3.24    3.42   0
   1  -4   8  528.12    7.23   0
   2 -10   3    6.09    2.71   0
   2 -10   4   63.01    3.91   0
   2  12  -4 1049.92    7.02   0
   2  17  -3   47.13    3.10   0
   3   1  -5  279.85    3.37   0
   3  14  -5   31.89    3.25   0
   3  18  -4   29.33    3.56   0
   4 -13   1  119.15    3.06   0
   4  -4  -5  440.84    3.61   0
   4  14  -6   10.50    3.93   0
   5 -14   0  225.28    3.20   0
   5 -14   4   25.74    3.80   0
   5  -7  -5   80.86    1.91   0
   5   1  -7   20.49    2.85   0
   5  13  -7   39.06    4.49   0
   6  -3  -7   27.90    3.04   0
   6  10  -8   11.82    4.66   0
   6  12  -8    6.51    4.06   0
   7  -2  -8   20.00    3.14   0
   8 -10  -6   -1.25    2.07   0
   8   1  -9   -1.01    3.68   0
  -1   3   7 1118.28    7.63   0
  -1  11   7  106.36    3.13   0
  -1  14   5   25.99    1.44   0
   0  -4   6  261.17    4.69   0
   0  -3   7    6.03    3.53   0
   0  -1   8   40.07    3.97   0
   0   3   9   15.88    3.95   0
   0   6  -1    5.45    1.01   0
   0   7  -1 1131.85    4.23   0
   0   8  -1   57.50    1.46   0
   0  14   0  479.93    3.44   0
   1  -7   6   40.60    3.73   0
   1  -6   7   54.28    4.29   0
   1  -2   9   12.77    4.66   0
   1   0  -2   -0.99    0.84   0
   1  14  -2  275.95    3.94   0
   1  17  -1  211.65    3.64   0
   1  19   0   50.64    2.67   0
   2 -10   2  713.88    4.91   0
   2  -9   6   38.31    3.88   0
   2  -8   7    5.06    4.08   0
   2  -7   8   16.06    5.15   0
   2   3  -4  376.09    3.43   0
   2  11  -4  170.78    3.63   0
   2  16  -3   41.38    3.42   0
   2  19  -2    8.29    3.09   0
   2  21  -1    6.84    3.03   0
   3 -12   2    2.30    2.72   0
   3 -12   3   65.52    3.28   0
   3 -12   4  102.03    3.89   0
   3 -11   6   96.13    5.16   0
   3 -10   7   10.01    4.64   0
   3  13  -5   57.80    3.39   0
   4 -13   5  115.14    5.43   0
   4   1  -6   29.27    2.64   0
   4  13  -6    3.47    3.80   0
   4  18  -5    2.13    3.72   0
   5  12  -7   70.87    4.39   0
   6  -9  -5    2.04    1.41   0
   6   6  -8   43.89    4.18   0
   6   7  -8   50.78    4.26   0
   6   8  -8   -4.48    3.76   0
   6   9  -8  123.02    5.22   0
   7  -1  -8  232.23    4.67   0
   8  -4  -8   -5.38    3.22   0
   8   2  -9  206.48    5.31   0
   8   3  -9   24.43    4.60   0
  -1   0   4    0.27    1.78   0
  -1   0   5   22.33    2.36   0
  -1   2   7    8.02    2.97   0
   0  -5   5  621.37    5.79   0
   0  -2   8  145.56    5.34   0
   0   2   9   -0.35    3.94   0
   1  -8   3    8.08    2.19   0
   1  -8   5   22.09    3.41   0
   1  -5   8    4.06    4.30   0
   1  -3   9  268.54    6.62   0
   2  -2  -3  136.92    1.65   0
   2   4  -4  431.03    3.80   0
   2   5  -4   27.49    2.00   0
   3 -12   5   19.71    3.81   0
   3 -11   0  298.30    2.88   0
   3  -3  -4    0.27    1.50   0
   3   2  -5  276.84    3.57   0
   3  11  -5   19.29    3.05   0
   3  12  -5  312.79    4.81   0
   3  17  -4   44.58    3.55   0
   3  20  -3    8.32    3.13   0
   4   2  -6  118.02    3.19   0
   4  12  -6  117.08    4.39   0
   4  17  -5   15.10    4.10   0
   5 -15   2    2.30    2.94   0
   5  -3  -6   21.15    2.60   0
   5   3  -7  228.28    4.41   0
   5   9  -7  231.35    5.01   0
   5  10  -7   10.59    3.60   0
   5  17  -6   66.42    4.58   0
   6  -2  -7  348.08    4.75   0
   7  -5  -7    4.05    2.74   0
   7   0  -8   -1.39    3.64   0
   8   4  -9   72.90    4.82   0
  -1   0   6    4.46    2.83   0
  -1   3   2   47.54    0.92   0
  -1   4   8  367.59    5.19   0
  -1   5   8   35.33    3.10   0
  -1   8   8  256.56    4.29   0
  -1  10   8  278.29    4.32   0
   0  -5   3 2058.28    7.61   0
   0  -5   6   54.23    3.57   0
   0  -4   2   23.35    1.49   0
   0  -4   7   21.34    3.61   0
   0   0   9    0.96    4.20   0
   0  13   0    2.80    1.64   0
   1  -8   6  229.08    5.09   0
   1  -7   7  145.74    5.26   0
   1  -4   9    0.77    4.15   0
   1  13  -2  177.90    3.08   0
   2  -9   7    2.15    4.27   0
   2   6  -4 1167.29    6.07   0
   2   7  -4    4.42    2.28   0
   2   8  -4  545.66    4.65   0
   2  15  -3   72.12    3.48   0
   2  22   0    0.70    2.64   0
   3 -10  -1   22.52    1.12   0
   3  -6  -3   93.20    1.19   0
   3   9  -5 1052.44    7.21   0
   3  10  -5  117.48    3.56   0
   3  16  -4  117.71    4.21   0
   4 -14   2   35.08    3.16   0
   4 -13   0   -2.80    1.81   0
   4 -12  -1    4.84    1.22   0
   4  -3  -5   28.84    2.04   0
   4   3  -6  331.98    4.38   0
   4   4  -6   84.50    3.29   0
   4  10  -6   40.20    3.36   0
   5   5  -7  126.00    3.77   0
   5   6  -7  298.30    5.19   0
   5   8  -7   30.23    3.70   0
   5  16  -6    9.87    4.05   0
   6 -14  -2    8.74    1.22   0
   6  -6  -6  226.73    3.30   0
   7 -15  -2    0.12    1.37   0
   7  -8  -6   89.24    2.65   0
   8  -7  -7   11.98    2.60   0
   8  -3  -8  228.28    4.59   0
  -1  -1   5  238.01    3.67   0
  -1  -1   6    0.56    2.88   0
  -1   0   7  410.64    5.44   0
  -1   3   8    3.66    3.24   0
  -1  11   8    1.55    2.70   0
  -1  13   7   15.41    2.53   0
   0  -3   8   71.10    4.47   0
   0  -1   9  229.23    5.94   0
   0  18   3    7.30    1.14   0
   1  -9   4    2.36    3.20   0
   1  -8   2 1503.22    6.33   0
   1  -7   1 1387.52    4.87   0
   1  -6   8   23.66    4.27   0
   1  12  -2    9.85    2.21   0
   2  18  -2  152.99    3.63   0
   2  20  -1    1.18    2.78   0
   3 -13   3  101.02    3.74   0
   3 -13   4    3.54    3.82   0
   3 -12   6    9.65    3.99   0
   3   5  -5  481.58    4.66   0
   3   6  -5  762.58    5.73   0
   3   7  -5  158.66    3.53   0
   3  19  -3   12.36    3.33   0
   4 -14   5   36.28    4.94   0
   4   5  -6  319.95    4.57   0
   4   6  -6  287.26    4.59   0
   4   8  -6   84.81    3.59   0
   4  16  -5  142.73    4.62   0
   5 -15   1   66.45    2.73   0
   6 -15  -1    3.53    1.78   0
   6  -1  -7    8.88    2.73   0
   6  14  -7   99.03    5.10   0
  -1  -2   5   38.71    2.76   0
  -1  -1   7  651.15    6.78   0
  -1   0   3  376.42    2.98   0
  -1  12   8    8.66    2.84   0
   0  -6   4 1043.83    6.48   0
   0  -6   6  717.95    6.91   0
   0  -5   7  389.73    6.12   0
   0  -4   8  190.04    5.26   0
   0  -2   9   -3.82    4.25   0
   0  17   2   -0.85    1.26   0
   1  -9   3 1031.35    6.36   0
   1  -9   5  538.69    6.19   0
   1  -8   7    5.48    4.03   0
   1  -7   8   10.99    4.52   0
   1  18   0    1.57    2.25   0
   2 -10   1   88.59    2.01   0
   2 -10   7    8.83    4.47   0
   2  14  -3   17.22    2.58   0
   3 -13   5   30.37    4.04   0
   3  15  -4   10.35    2.88   0
   4  15  -5    5.04    3.47   0
   4  19  -4   16.37    3.90   0
   5  -6  -5  191.35    2.56   0
   5  15  -6    9.84    3.88   0
   6   0  -7    0.61    3.16   0
   6  13  -7   32.19    4.45   0
   7 -16  -1   26.70    2.07   0
   7   4  -8  -11.03    3.70   0
   7   5  -8  189.16    5.34   0
   7   8  -8   17.33    3.89   0
   7   9  -8    8.65    4.22   0
   7  10  -8    5.54    4.24   0
   8  -2  -8    9.30    3.09   0
   9  -4  -8   -6.61    3.40   0
  -1  -2   4  646.16    4.72   0
  -1  -2   6  675.87    6.23   0
  -1   0   8    1.45    3.31   0
  -1   2   2 2867.93    5.02   0
  -1   4   9    5.23    3.40   0
  -1   5   9  138.94    4.44   0
  -1   6   9   93.47    4.03   0
  -1   9   9  180.77    4.64   0
  -1  14   7   31.54    2.54   0
  -1  15   5  421.60    2.26   0
   0  -6   7   25.93    4.55   0
   0  -3   1  245.17    1.71   0
   0  -3   9   22.61    4.61   0
   0  12   0 1404.38    4.99   0
   1  -9   6    0.14    3.42   0
   1  -6   9   21.20    4.99   0
   1  11  -2  111.07    2.48   0
   2  -9   0  237.79    2.05   0
   2  -1  -3 2497.27    5.93   0
   2  13  -3  246.70    4.12   0
   2  17  -2   13.27    2.96   0
   2  21   0   15.66    2.99   0
   3 -13   6   16.50    5.04   0
   3  -2  -4  881.76    4.15   0
   3  14  -4  222.49    4.30   0
   3  18  -3   26.12    3.49   0
   4  -6  -4  350.94    2.59   0
   4  14  -5  203.65    5.03   0
   5 -16   3   24.92    3.77   0
   5  14  -6   30.53    4.09   0
   5  18  -5   32.96    4.26   0
   6 -16   0   10.85    2.27   0
   6  -5  -6  175.99    3.31   0
   6   1  -7    6.15    3.16   0
   6  12  -7    4.96    4.26   0
   7   6  -8   -0.45    3.89   0
   7   7  -8  300.26    6.00   0
   8  -9  -6  272.03    3.65   0
   8  -6  -7    5.74    2.72   0
   8  -1  -8   80.15    3.82   0
  -1  -3   6  150.24    4.00   0
  -1  -1   3  303.63    2.78   0
  -1  -1   8   86.19    4.05   0
  -1   2   9   22.85    3.62   0
  -1   3   9  111.50    4.46   0
  -1  15   6    9.17    1.61   0
   0  -7   5  445.69    5.38   0
   0  -7   6   -1.27    3.40   0
   1 -10   5    8.91    3.30   0
   1  -9   7  198.87    5.66   0
   1  10  -2  723.95    4.42   0
   2 -11   7  257.69    6.32   0
   2  19  -1    4.75    2.86   0
   3  20  -2   62.74    3.98   0
   4 -15   3   12.88    3.03   0
   4 -15   4   14.50    3.52   0
   4  18  -4   21.07    3.73   0
   5 -15   0    2.37    2.03   0
   5 -14  -1   64.93    1.75   0
   5  -1  -6  569.42    4.83   0
   5  13  -6  108.66    4.50   0
   6  10  -7  254.32    5.77   0
   6  11  -7   30.94    4.00   0
   7 -10  -5   10.32    1.56   0
   7  -3  -7   38.64    3.22   0
   8   0  -8   -1.38    3.35   0
   9  -3  -8   -6.99    3.53   0
  -1  -3   7 1128.77    8.46   0
  -1  -2   8  236.16    5.20   0
  -1   1   9   13.87    3.77   0
   0  -7   7  425.63    6.54   0
   0  -6   8  433.76    6.91   0
   0  -4   9   20.60    4.53   0
   1 -10   4  343.98    4.83   0
   1 -10   6  342.64    6.00   0
   1  -3  -1 4343.00    2.49   0
   1   2  -2 3019.66    6.08   0
   1   9  -2  269.52    2.83   0
   1  19   1   18.60    2.06   0
   2 -12   6  155.92    5.26   0
   2  12  -3   -0.54    2.41   0
   2  16  -2   21.52    2.97   0
   3 -14   3   54.69    3.48   0
   3  -1  -4  627.53    3.79   0
   3  13  -4  188.68    3.95   0
   3  17  -3   11.88    2.95   0
   4  13  -5    1.31    3.16   0
   4  17  -4    8.46    3.71   0
   4  20  -3   42.58    4.26   0
   5   0  -6   -7.12    2.47   0
   5  11  -6   55.95    3.80   0
   5  12  -6    7.20    3.64   0
   5  17  -5    0.96    3.82   0
   6   3  -7   35.69    3.24   0
   6   4  -7  407.27    5.34   0
   6   5  -7   50.58    3.67   0
   6   6  -7    1.86    3.35   0
   6   7  -7   40.29    3.79   0
   6   9  -7    7.49    3.66   0
   6  16  -6    5.42    4.09   0
   7 -12  -4   22.61    1.27   0
   7  -7  -6  123.15    2.82   0
   8  -5  -7    0.65    2.65   0
   8   1  -8   71.55    3.96   0
   8   2  -8    7.57    3.75   0
   9  -2  -8   -7.07    3.74   0
  -1  -4   6  481.30    5.54   0
  -1   0   9   85.79    4.48   0
  -1   4  10  151.36    5.67   0
  -1  14   8   76.30    3.07   0
  -1  15   7  195.88    3.15   0
   0  -8   6  331.20    5.33   0
   1 -10   7   20.36    4.36   0
   1  -6   0    1.90    0.83   0
   1   8  -2  574.22    3.64   0
   1  14  -1   22.75    2.34   0
   1  17   0    0.90    2.05   0
   2 -12   7   -1.87    4.38   0
   2   0  -3    0.48    1.08   0
   2  11  -3  304.27    3.80   0
   3 -13   1   12.18    2.05   0
   3  12  -4   13.20    2.81   0
   4  12  -5   73.46    3.62   0
   5 -16   1    1.44    2.53   0
   5  -5  -5   24.39    1.96   0
   5   1  -6  587.03    5.18   0
   5  16  -5   23.99    4.21   0
   6  -4  -6    7.40    2.12   0
   6  15  -6   29.12    4.16   0
   7  -2  -7   77.52    3.08   0
   7  13  -7   22.35    4.46   0
   8   3  -8  241.85    5.25   0
   8   4  -8    0.47    3.64   0
   8   5  -8    9.19    4.23   0
   8   6  -8   16.96    3.74   0
   8   7  -8   24.84    4.40   0
   8   8  -8   -1.89    4.05   0
  -2   4   7  190.98    4.56   0
  -2   5   7  237.46    4.63   0
  -2   6   7    2.66    3.13   0
  -2   7   6   55.17    2.68   0
  -2   7   7  127.70    3.75   0
  -1  -4   7   80.04    4.08   0
  -1  -2   9   16.90    3.75   0
  -1   1   2  240.48    1.69   0
  -1   1  10    2.55    4.52   0
  -1   2  10  229.74    5.84   0
  -1   3  10   10.64    4.08   0
   0  -8   4  216.21    3.96   0
   0  -7   3  493.73    4.22   0
   0  -7   8   -4.07    4.27   0
   0  -6   9   24.89    4.76   0
   1 -11   5  141.49    4.16   0
   1 -11   6   13.26    3.80   0
   1   4  -2  457.29    2.77   0
   1   5  -2  104.25    1.72   0
   1   6  -2   21.46    1.34   0
   1   7  -2  141.67    2.06   0
   2 -13   4   11.88    3.06   0
   2 -13   6    3.28    4.33   0
   2 -12   2  531.51    4.86   0
   2  10  -3   32.21    2.41   0
   2  15  -2   21.72    2.86   0
   2  18  -1   16.04    2.79   0
   2  20   0   50.21    3.05   0
   3 -12   0   87.22    1.94   0
   3   0  -4    1.55    1.74   0
   3  11  -4   60.51    3.04   0
   3  16  -3    0.54    2.77   0
   3  19  -2   38.82    3.16   0
   3  21  -1   17.83    3.27   0
   4 -16   4   16.15    4.34   0
   4   0  -5   -0.66    1.80   0
   4  11  -5  145.81    3.76   0
   4  16  -4  123.02    4.13   0
   5   3  -6   12.18    2.68   0
   5   8  -6  161.97    4.08   0
   5  19  -4   83.74    4.61   0
   6  14  -6    9.56    3.76   0
   7  -1  -7    4.09    2.55   0
   7  12  -7  170.62    5.57   0
   8 -13  -4   31.83    1.41   0
   8 -11  -5   -1.76    1.64   0
   8  -4  -7  201.70    4.11   0
   9  -6  -7  271.43    4.53   0
   9  -1  -8  164.27    4.54   0
  -2   4   5   23.74    2.22   0
  -2   5   5  354.97    3.50   0
  -2   5   8   10.16    3.61   0
  -2   6   8  196.97    4.58   0
  -2   8   7   67.21    3.18   0
  -1  -5   6   79.10    3.72   0
  -1  -4   4 1641.63    7.45   0
  -1  -4   8  366.20    6.26   0
  -1  -3   9  118.00    5.41   0
  -1   0  10    0.92    4.22   0
   0  -6   2 4150.32    9.02   0
   0  10   0   80.76    1.50   0
   1 -11   4   22.66    3.01   0
   2   1  -3 2519.49    6.36   0
   2   9  -3    0.36    1.99   0
   3 -15   4   -1.12    3.87   0
   3  10  -4  849.44    6.04   0
   4 -15   1    0.04    2.33   0
   4 -14   0   61.72    2.06   0
   4  -5  -4  163.39    1.99   0
   4   1  -5  228.72    3.23   0
   4   9  -5  112.80    3.48   0
   4  19  -3   35.26    3.69   0
   5   4  -6  187.39    3.83   0
   5   6  -6    3.69    2.82   0
   5   7  -6  205.79    4.09   0
   5  15  -5   30.13    3.91   0
   6  13  -6    3.13    4.19   0
   7  -6  -6   50.11    2.70   0
   7   0  -7  409.17    5.11   0
   7  10  -7   57.88    4.57   0
   8  -8  -6    1.39    2.37   0
   9   0  -8    3.50    3.43   0
   9   1  -8  120.51    5.05   0
  -2   2   8   89.17    3.97   0
  -2   3   5   55.24    2.10   0
  -2   3   8  226.68    4.61   0
  -2   7   5  989.60    4.81   0
  -2   7   8   54.62    3.25   0
  -2   8   8   50.94    3.62   0
  -2   9   6  415.57    3.73   0
  -2   9   7    4.29    2.74   0
   0  -9   5   11.17    3.12   0
   0  -9   6   25.88    3.73   0
   0  -9   7    1.28    4.06   0
   0  -7   9  327.10    6.96   0
   0  -4   1   61.68    1.13   0
   1  16   0  152.00    2.87   0
   2 -13   3  570.84    5.42   0
   2   8  -3  501.68    3.95   0
   2  21   1    5.02    2.53   0
   3  -5  -3  714.68    2.71   0
   3   1  -4  629.19    3.96   0
   3   9  -4   -1.21    2.50   0
   3  15  -3  249.37    4.19   0
   3  18  -2    9.21    3.19   0
   4   2  -5  524.48    4.44   0
   4   3  -5   28.92    2.46   0
   4   7  -5  469.61    4.84   0
   4   8  -5   42.91    2.92   0
   4  15  -4  255.93    4.69   0
   5 -17   2   38.73    2.99   0
   5  -8  -4  123.12    1.76   0
   5  -4  -5  165.02    2.75   0
   5  14  -5   55.31    3.88   0
   5  18  -4    4.28    3.71   0
   6  12  -6   20.65    4.14   0
   6  17  -5    4.47    3.50   0
   7   1  -7    9.68    2.83   0
   7   2  -7   84.64    3.90   0
   7   8  -7  156.17    4.47   0
   7   9  -7   28.44    4.02   0
   8  -3  -7   26.90    3.29   0
   9  -9  -6   30.24    2.56   0
   9   2  -8    1.59    3.64   0
   9   3  -8   -0.98    3.86   0
   9   4  -8    3.60    4.32   0
  -2   0   6  965.62    6.92   0
  -2   0   7   -2.04    3.21   0
  -2   3   9    1.79    4.28   0
  -2   4   9   54.07    4.38   0
  -2   5   9  120.91    4.80   0
  -2   6   9    1.71    3.96   0
  -2   9   8   31.84    3.24   0
  -2  10   6  139.10    2.61   0
  -2  10   7   66.28    2.88   0
  -1  -6   6   -2.77    3.17   0
  -1  -6   7   37.45    4.04   0
  -1  -5   4   90.80    2.70   0
  -1  -4   9    2.55    4.48   0
  -1  -3   3 1139.46    5.14   0
  -1   0   2    2.09    0.85   0
  -1  16   7   36.73    1.96   0
   0  -8   3  145.24    2.91   0
   0  -8   9   26.94    4.86   0
   1 -12   5    5.72    3.23   0
   1 -12   6   12.01    3.95   0
   1 -12   7    0.35    4.85   0
   1 -11   3  486.00    4.91   0
   1 -11   8    0.50    4.72   0
   1 -10   2  793.31    4.84   0
   2 -14   5   43.88    4.06   0
   2 -14   6  118.65    5.08   0
   2   3  -3  186.59    2.23   0
   2   4  -3  529.83    3.48   0
   2   5  -3 1166.11    5.08   0
   2   6  -3    1.23    1.52   0
   2   7  -3  791.31    4.59   0
   2  14  -2  104.80    2.89   0
   2  17  -1  168.22    3.65   0
   3   3  -4    0.37    1.73   0
   3   7  -4  191.05    3.21   0
   3   8  -4  215.62    3.48   0
   3  20  -1   13.70    3.28   0
   4 -16   2   10.27    2.60   0
   4   4  -5  450.20    4.42   0
   4   5  -5  378.99    4.27   0
   4  14  -4   23.72    2.97   0
   4  18  -3   39.09    3.51   0
   5  13  -5   -1.96    3.71   0
   6  -7  -5   29.95    1.83   0
   6  11  -6    5.15    3.53   0
   7  -9  -5    0.96    1.78   0
   7   3  -7   39.73    3.42   0
   7   4  -7   49.98    3.64   0
   7   7  -7    7.23    3.58   0
   9  -5  -7   20.20    2.85   0
  -2  -1   7  520.80    6.06   0
  -2  -1   8   52.78    4.30   0
  -2   0   8  318.48    5.46   0
  -2   1   5  507.33    4.36   0
  -2   1   9  159.42    5.38   0
  -2   2   9   48.56    3.99   0
  -2   9   5   -0.55    1.46   0
  -2  10   8    0.52    2.80   0
  -1  -6   5  258.17    4.21   0
  -1  -6   8    4.29    4.00   0
  -1   9   2  258.37    0.85   0
   0   9   0   -0.11    1.01   0
   1 -12   4   -5.08    2.85   0
   1  12  -1    8.00    1.62   0
   2 -14   4  125.53    3.84   0
   2 -10   0   10.13    1.27   0
   2  19   0    1.36    2.39   0
   3 -16   5    3.76    4.25   0
   3   4  -4  733.75    4.59   0
   3   5  -4  554.99    4.25   0
   3   6  -4   15.00    2.00   0
   3  14  -3  138.01    3.44   0
   4 -13  -1  161.14    1.69   0
   4  20  -2   15.71    3.36   0
   5  17  -4   60.74    3.98   0
   6 -17   0   57.62    2.31   0
   6 -10  -4   14.05    1.24   0
   6  -1  -6   98.72    2.93   0
   6  16  -5   43.53    4.17   0
   7  -5  -6  330.39    3.80   0
   7  14  -6    5.97    4.14   0
   8  -7  -6   81.45    2.81   0
   8  -2  -7  225.10    4.29   0
   9  -4  -7   17.38    3.35   0
  -2  -2   6  654.57    6.38   0
  -2  -2   7  154.42    4.32   0
  -2  -2   8   95.56    4.25   0
  -2   0   5    0.24    2.19   0
  -2   0   9   -9.99    3.84   0
  -2   3  10   33.66    4.73   0
  -2   4  10   51.76    4.47   0
  -2   9   9    6.22    3.29   0
  -2  11   7   86.59    2.60   0
  -1  -7   7  145.63    4.84   0
  -1  -4  10  148.50    5.99   0
   0  -9   9    6.77    4.70   0
   0  -7   2    4.63    1.42   0
   0  17   3   64.23    1.48   0
   1  15   0   25.84    1.89   0
   2 -13   2  149.89    2.99   0
   2  -4  -2  305.94    1.38   0
   2  13  -2    4.15    2.14   0
   3 -15   2   -1.28    2.80   0
   3 -14   1   58.80    2.43   0
   3  13  -3   90.90    3.43   0
   3  17  -2   61.09    3.07   0
   3  21   0    2.23    2.94   0
   4  -4  -4   75.34    1.76   0
   4  13  -4    6.76    2.80   0
   4  17  -3  184.28    4.50   0
   5 -17   1   42.04    2.76   0
   5 -16   0   31.73    2.15   0
   5  12  -5  459.59    5.88   0
   6   0  -6   97.86    3.09   0
   6   9  -6  382.00    5.61   0
   6  15  -5    5.61    3.56   0
   7  13  -6  141.61    5.20   0
   8  -1  -7   12.72    3.01   0
   8   0  -7    2.70    3.53   0
   8  10  -7  107.02    4.91   0
  -2  -1   5  490.47    4.53   0
  -2   1  10   17.23    4.26   0
  -2   2  10   27.89    4.27   0
  -2   3   4  398.41    3.10   0
  -2   6  10   85.02    4.22   0
  -2  10   9   61.36    3.43   0
  -2  11   6   32.43    1.83   0
  -2  11   8   33.44    2.85   0
  -1  -8   7   22.99    3.76   0
  -1  -7   9   33.78    5.33   0
  -1  -1   2  230.93    1.87   0
   0 -11   7  234.86    5.83   0
   0 -10   4  147.19    3.70   0
   0  -9   3    5.81    2.49   0
   0   8   0  817.46    2.98   0
   1 -13   5   29.66    3.61   0
   1 -13   7    9.49    4.53   0
   1 -12   3   17.39    3.12   0
   1  20   3    3.33    1.89   0
   2 -15   5    5.79    3.68   0
   2 -15   6    1.79    4.23   0
   2  16  -1   78.61    2.67   0
   3 -16   3   42.95    3.29   0
   3  19  -1   15.77    2.99   0
   4  -8  -3  471.86    1.99   0
   4  12  -4  463.40    5.19   0
   4  19  -2   -0.36    3.44   0
   5  -2  -5   98.94    2.68   0
   5  11  -5   14.79    3.19   0
   5  16  -4   50.70    3.87   0
   5  19  -3    4.13    3.58   0
   6  -6  -5   36.65    1.95   0
   6   1  -6   96.50    3.09   0
   6   2  -6   56.72    2.89   0
   6   6  -6  235.31    4.29   0
   6   8  -6   20.56    3.30   0
   7  -4  -6   20.96    2.26   0
   7  12  -6    4.11    3.75   0
   8 -10  -5   59.25    2.27   0
   8   1  -7    6.23    3.12   0
   8   7  -7   17.35    3.97   0
   8   8  -7   97.79    4.79   0
   9  -3  -7   18.37    2.88   0
  -2  -3   9    1.36    3.91   0
  -2  -2   5  199.42    3.39   0
  -2  -1  10   18.12    4.34   0
  -2   0  10  151.63    5.47   0
  -2   2   4  499.24    3.39   0
  -2  10   5   88.19    1.72   0
  -2  11   9  124.57    3.72   0
  -1  -8   6  185.25    4.54   0
   0 -11   5  331.59    5.12   0
   0 -11   8   18.33    4.81   0
   1  17   1  165.41    2.75   0
   2 -15   4    3.90    3.17   0
   2  12  -2  484.46    4.19   0
   2  18   0  210.37    3.68   0
   3 -11  -1  485.42    2.00   0
   3  -4  -3  328.11    2.06   0
   3  12  -3   25.97    2.64   0
   3  16  -2  243.78    3.99   0
   4  16  -3  131.46    3.83   0
   5  15  -4   18.96    3.14   0
   6   3  -6  291.94    4.32   0
   6   4  -6    9.19    2.81   0
   6   5  -6  175.80    3.96   0
   6  14  -5  128.42    4.54   0
   7  -3  -6   22.50    2.76   0
   8  -6  -6   -5.13    2.48   0
   8   2  -7  202.10    4.66   0
   8   3  -7   25.66    3.46   0
   8   4  -7  192.78    4.78   0
   8   5  -7    3.21    3.62   0
   8   6  -7    1.08    3.71   0
   9  -2  -7   58.57    3.79   0
  -2  -4   6  341.37    5.00   0
  -2  -4   8  116.07    4.55   0
  -2  -4   9   51.29    4.25   0
  -2  -2  10   29.10    4.47   0
  -2   1   4  319.20    2.93   0
  -2  12   8  142.59    3.31   0
  -1  -9   7  464.46    6.84   0
  -1  -8   9   27.42    4.77   0
  -1  -7   4   82.14    2.91   0
  -1  -5   3  347.42    3.19   0
   0 -12   7    0.35    4.59   0
   0  -5   1 1398.12    3.97   0
   1 -14   6  264.26    5.81   0
   1 -14   7    8.82    4.53   0
   2  11  -2   44.43    2.44   0
   3 -13   0   20.58    1.56   0
   3  -8  -2  495.46    1.12   0
   4 -17   2   10.33    2.71   0
   4  -3  -4 1007.02    4.40   0
   4  11  -4  153.61    3.51   0
   5 -15  -1  120.58    1.71   0
   5  -7  -4  837.26    3.66   0
   5  -1  -5   23.80    2.09   0
   5   9  -5   25.13    2.86   0
   5  18  -3   93.88    4.19   0
   6  13  -5   19.39    3.57   0
   6  17  -4   17.99    4.03   0
   7  -8  -5   78.17    2.26   0
   7  10  -6   11.72    3.69   0
   9  -1  -7   -6.35    3.11   0
  -2  -5   7  221.70    5.02   0
  -2  -5   8    9.99    4.29   0
  -2  -3   5   53.96    2.85   0
  -2  -3  10   41.95    4.64   0
  -2   0   4 2160.93    7.06   0
  -2  12   6  329.82    2.78   0
  -1  -9   8   38.04    4.27   0
  -1  -2   2 2966.00    6.13   0
   0 -12   6  449.55    6.57   0
   0   7   0    0.40    0.83   0
   1 -14   5   -4.11    3.37   0
   1  -7   0  171.92    1.37   0
   1  14   0  324.29    3.10   0
   2 -14   2   42.23    2.70   0
   2  -8  -1  137.28    0.85   0
   2  15  -1   21.51    2.18   0
   3  11  -3   28.11    2.40   0
   3  15  -2    1.37    2.90   0
   3  18  -1    6.37    2.66   0
   3  20   0   47.51    3.34   0
   4 -15   0  118.51    2.13   0
   4  10  -4    7.70    2.63   0
   4  15  -3   25.38    2.93   0
   4  18  -2  123.29    3.94   0
   5   0  -5  736.29    4.95   0
   5   7  -5   78.47    3.11   0
   5  14  -4   98.82    3.89   0
   6  -5  -5  153.61    2.81   0
   6  12  -5   -1.63    3.34   0
   7  -2  -6    7.08    2.38   0
   7   9  -6    6.79    3.64   0
   7  15  -5   12.75    4.11   0
   8  -5  -6  155.32    3.63   0
   8  12  -6   -2.02    4.10   0
   9  -7  -6   41.07    2.79   0
   9   0  -7   95.78    4.07   0
   9   1  -7    7.51    3.33   0
   9   2  -7   73.98    4.53   0
   9   5  -7   21.70    4.15   0
   9   6  -7  249.67    5.67   0
   9   7  -7    3.09    3.87   0
  -2  -6   8  190.65    5.43   0
  -2  -5   6  367.91    5.24   0
  -2  -1   4  315.31    3.15   0
  -2   8   4  537.83    2.50   0
  -1 -10   7    2.36    4.17   0
  -1 -10   8  275.88    6.62   0
  -1  -9   5 1039.77    7.59   0
   0 -10   3   14.66    2.33   0
   1 -14   4  103.53    4.07   0
   1   9  -1 1346.94    4.85   0
   2 -16   4   78.48    4.19   0
   2  10  -2  156.24    2.55   0
   3 -16   2  183.78    3.77   0
   3  10  -3    9.46    2.30   0
   4  -2  -4  216.11    2.52   0
   4   9  -4  434.81    4.58   0
   4  20  -1   17.47    3.28   0
   5   3  -5  188.60    3.36   0
   5   4  -5  165.94    3.33   0
   5   5  -5   23.15    2.60   0
   5   6  -5  191.90    3.52   0
   5  17  -3   -7.54    3.38   0
   6  11  -5   60.21    4.23   0
   6  16  -4   -4.42    3.64   0
   7 -11  -4  165.60    2.14   0
   7  -1  -6  532.84    5.06   0
   7   0  -6   -5.06    2.98   0
   7   7  -6  114.04    4.19   0
   7   8  -6   87.64    4.11   0
   7  14  -5   84.86    4.63   0
   8  11  -6  118.20    4.89   0
   9   3  -7    3.22    3.69   0
   9   4  -7    8.33    3.73   0
  -3   2   8   29.28    3.68   0
  -3   2   9   38.75    4.62   0
  -3   3   9  198.11    5.60   0
  -3   4   9   22.81    4.44   0
  -2  -6   6 1550.78    9.28   0
  -2  -5  10   13.92    4.68   0
  -2  11   5  214.84    1.86   0
  -1 -10   6  357.08    5.71   0
  -1 -10   9   26.18    5.26   0
  -1  -8   4  931.34    6.16   0
   0 -13   7  134.07    5.50   0
   0 -13   8    1.33    4.82   0
   0   6   0 2157.10    3.98   0
   1 -15   6    5.78    4.06   0
   1 -12   2   41.57    2.39   0
   1 -10   1   11.63    1.54   0
   1  16   1    9.97    1.83   0
   2  14  -1  229.66    3.56   0
   2  17   0   43.93    2.25   0
   2  19   1   86.75    2.90   0
   3 -15   1   48.19    2.34   0
   3  -3  -3 1839.49    4.70   0
   3   9  -3 1150.08    5.93   0
   4   8  -4  115.02    3.03   0
   4  14  -3   95.48    3.40   0
   4  17  -2   42.18    3.52   0
   5  13  -4  159.25    4.03   0
   6  -9  -4  343.35    2.62   0
   6  -4  -5  211.48    3.21   0
   7  -7  -5    2.24    1.99   0
   7   1  -6  517.15    5.26   0
   7   2  -6    6.65    2.82   0
   7   3  -6   26.33    2.83   0
   7   4  -6   12.46    3.05   0
   7   5  -6  321.72    5.02   0
   7   6  -6   56.85    3.56   0
   8  -9  -5    3.82    2.03   0
   8  -4  -6   -1.31    2.38   0
   8  10  -6    1.16    3.92   0
  -3   0   8    4.81    3.64   0
  -3   0   9   23.20    4.06   0
  -3   1   7  255.02    4.50   0
  -3   1   8  192.51    4.78   0
  -3   1   9   85.12    4.45   0
  -3   2   7   72.46    3.41   0
  -3   3   7  417.37    5.09   0
  -3   4   7   67.13    3.11   0
  -3   4  10   63.64    4.68   0
  -3   5   7   39.84    3.20   0
  -3   5   9   31.85    3.74   0
  -3   6   9   56.49    4.11   0
  -2  -7   9  321.47    6.95   0
  -2  -5   5  365.11    4.46   0
  -2  -2   4  485.14    3.87   0
  -1 -11   7  106.53    4.82   0
  -1 -10   5   32.04    3.78   0
  -1  12   3    1.50    0.52   0
   0 -13   5  230.64    4.76   0
   0 -12   4  299.31    4.58   0
   1  13   0    8.21    1.76   0
   2 -17   5   80.33    4.69   0
   2 -13   1  311.90    3.05   0
   2 -11   0    1.14    1.26   0
   2   9  -2   15.51    1.86   0
   3  14  -2  169.42    3.33   0
   3  17  -1   40.14    2.63   0
   3  19   0  103.26    3.45   0
   4  -1  -4  433.37    3.24   0
   4   6  -4  363.49    3.89   0
   4   7  -4  148.45    3.13   0
   4  13  -3  549.92    5.54   0
   4  19  -1   37.69    3.44   0
   5 -18   1   52.74    2.53   0
   5  -6  -4   16.42    1.48   0
   5  12  -4   -0.87    2.77   0
   5  16  -3    3.51    3.09   0
   5  19  -2   33.40    3.68   0
   6  10  -5  201.66    4.44   0
   6  15  -4  239.68    5.22   0
   6  18  -3   20.66    3.93   0
   7  13  -5   19.00    4.02   0
   8 -12  -4    4.61    1.55   0
   8  -3  -6  573.74    5.57   0
   8   9  -6  274.22    5.75   0
   9 -10  -5   64.30    2.53   0
  -3  -2   8   33.57    3.92   0
  -3  -2   9   39.09    4.34   0
  -3  -1   7  262.99    4.85   0
  -3  -1   8  194.47    4.95   0
  -3  -1  10   35.62    5.01   0
  -3   0   7  305.83    4.97   0
  -3   0  10   -0.90    4.39   0
  -3   1  10   37.68    4.49   0
  -3   7   9   57.94    3.50   0
  -2  -8   8   45.09    4.37   0
  -2  -8   9   17.10    5.01   0
  -2  -3   4  382.16    3.54   0
  -1  -9   4    4.89    2.64   0
  -1  -7   3  268.74    3.07   0
   0 -14   7   -5.53    4.31   0
   0 -11   3  359.47    4.08   0
   0  -9   2    3.04    1.51   0
   0   5   0    1.94    0.57   0
   1 -15   4    1.56    3.38   0
   2  -3  -2    3.08    0.58   0
   2  20   2   36.76    2.59   0
   3   8  -3    5.68    2.00   0
   4 -18   2   22.21    2.84   0
   4 -17   1   98.49    2.84   0
   4   0  -4  245.20    2.72   0
   4   1  -4  427.26    3.43   0
   4   5  -4  166.12    2.91   0
   5 -17   0   72.85    2.10   0
   5 -10  -3  126.11    1.37   0
   5  11  -4  265.57    4.12   0
   6 -12  -3    2.57    0.94   0
   6  -3  -5   22.67    2.13   0
   6   8  -5   84.14    3.33   0
   6   9  -5    1.40    2.76   0
   6  14  -4   -3.11    3.48   0
   7  12  -5  208.20    5.05   0
   7  16  -4   40.80    4.13   0
   8  -2  -6    5.33    2.92   0
  -3  -3   8   -4.50    3.75   0
  -3  -3   9  198.35    5.83   0
  -3  -2   7   77.03    3.81   0
  -3  -2  10  181.05    5.84   0
  -3   1   6  368.53    4.65   0
  -3   2   6  386.41    4.25   0
  -3   7   7   30.08    2.61   0
  -3   7  10   60.64    3.85   0
  -2  -6   5   23.44    2.94   0
  -2  14   8   42.66    2.33   0
  -1 -12   7   77.09    4.74   0
   2 -17   4   -0.91    2.96   0
   2 -15   2   54.30    2.72   0
   2   8  -2  269.10    2.71   0
   2  13  -1  399.36    3.67   0
   2  16   0   53.17    2.66   0
   3  -2  -3   31.99    1.15   0
   3   7  -3  443.98    3.66   0
   3  13  -2  252.31    3.60   0
   4   2  -4  217.36    2.83   0
   4   3  -4 1033.59    5.28   0
   4  12  -3   -0.50    2.59   0
   4  16  -2    0.75    2.67   0
   5  15  -3   34.09    3.32   0
   5  18  -2   32.25    3.72   0
   6  -2  -5  906.88    5.54   0
   6   7  -5   36.60    3.02   0
   6  17  -3   68.10    4.23   0
   7  -6  -5  434.02    4.02   0
   7  11  -5   33.66    3.75   0
   8  -1  -6   54.14    2.98   0
   8   0  -6   -2.67    3.12   0
   8   5  -6  160.75    4.63   0
   8   6  -6    4.56    3.36   0
   8  13  -5   27.87    3.99   0
   9  -4  -6    3.82    2.97   0
   9   9  -6   33.91    4.20   0
  -3  -4   8  326.44    6.08   0
  -3  -4   9   22.52    4.45   0
  -3  -4  10   61.99    5.40   0
  -3  -3   7  413.75    5.74   0
  -3  -3  10    1.11    4.46   0
  -3  -1   6  360.66    4.79   0
  -3   5   6  153.85    2.97   0
  -3   9   8    5.14    2.38   0
  -3   9   9   94.56    3.84   0
  -2  -9   7    4.51    3.85   0
  -2  -7   5  959.05    6.69   0
  -2  -4   4  449.99    3.88   0
  -1 -12   6   32.11    3.84   0
  -1 -11   5  254.73    4.84   0
   0 -15   7   10.33    4.45   0
   1   7  -1  171.59    1.80   0
   2   7  -2   11.02    1.38   0
   2  18   1   15.66    2.27   0
   3 -18   3   22.96    3.27   0
   3  -1  -3  363.87    2.55   0
   3   6  -3   90.43    2.16   0
   3  16  -1    1.11    2.23   0
   3  20   1    3.94    2.88   0
   4  18  -1   15.85    3.32   0
   4  20   0   39.62    3.62   0
   5  -5  -4  203.55    2.42   0
   5  10  -4  144.71    3.54   0
   6  -1  -5  265.26    3.45   0
   6   5  -5  179.43    3.87   0
   6   6  -5   35.05    2.88   0
   6  13  -4   10.82    3.49   0
   7  15  -4   -1.56    3.71   0
   8   1  -6   63.66    3.33   0
   8   2  -6    2.51    3.07   0
   8   3  -6  595.93    6.22   0
   8   4  -6   -6.97    3.19   0
   9  -3  -6    2.25    3.22   0
   9   8  -6    0.52    3.89   0
  -3  -5   9   31.83    4.55   0
  -3  -5  10   43.94    5.10   0
  -3  -2   6  372.19    4.69   0
  -3   6   6   31.21    2.14   0
  -2 -10   8    2.14    4.25   0
  -2 -10   9   59.22    5.47   0
  -2  14   7    7.17    1.42   0
  -1 -13   8   37.20    4.88   0
  -1 -10   4  321.01    4.29   0
  -1  -8   3   58.08    2.32   0
   0 -15   6   -0.06    3.66   0
   0 -10   2  677.92    4.28   0
   1 -13   2    1.98    2.00   0
   1  -8   0  839.88    2.76   0
   1   6  -1  176.36    1.82   0
   1  12   0   13.25    1.35   0
   1  15   1  491.87    3.48   0
   1  17   2    9.84    1.89   0
   3 -14   0  233.51    2.30   0
   3   0  -3  752.61    3.50   0
   3  12  -2   52.16    2.52   0
   3  18   0   -0.02    2.35   0
   4  11  -3   82.96    2.91   0
   4  15  -2   16.12    2.67   0
   5   9  -4    3.80    2.60   0
   5  14  -3   26.80    3.08   0
   5  17  -2   99.64    4.10   0
   6  -8  -4   16.55    1.58   0
   6   0  -5   -5.19    2.24   0
   6   1  -5  245.34    3.64   0
   6   2  -5  917.75    5.96   0
   6   3  -5   29.49    2.69   0
   6   4  -5  217.35    3.69   0
   6  12  -4    6.69    3.14   0
   6  16  -3  121.19    4.20   0
   7 -10  -4   14.23    1.59   0
   7  -5  -5   17.20    2.34   0
   7   9  -5   -2.08    3.23   0
   8  12  -5   -3.21    3.57   0
   9  -2  -6   29.33    3.05   0
   9   6  -6   13.30    3.67   0
   9   7  -6   35.37    3.91   0
  10  -4  -6    2.60    3.24   0
  -3  -6   8   -4.53    4.17   0
  -3  -6   9   49.55    4.93   0
  -3  -3   6    4.63    2.87   0
  -3   7   6  240.61    2.91   0
  -3   9   7  151.98    3.02   0
  -3  10   8   79.58    2.94   0
  -3  10   9    3.90    2.84   0
  -2 -10   7   64.54    4.65   0
  -2  -8   5   88.80    3.44   0
  -2   0   3   -0.16    1.35   0
  -2   1   3 2595.50    5.98   0
  -2   2   3  139.22    1.60   0
  -1 -13   6    8.66    3.83   0
  -1 -12   5   17.46    3.23   0
  -1  -5   2   99.32    1.69   0
   0  -7   1 1127.12    3.84   0
   1 -15   3  300.50    4.56   0
   1  -2  -1    1.37    0.30   0
   2 -14   1    6.48    1.73   0
   2  -2  -2  533.61    2.06   0
   2   6  -2 1177.32    4.58   0
   2  12  -1   48.33    1.94   0
   3 -16   1    7.81    1.98   0
   3   1  -3  356.10    2.63   0
   3   3  -3 1782.64    5.85   0
   3  15  -1  572.90    5.12   0
   4 -14  -1  230.53    1.58   0
   5   8  -4  128.23    3.26   0
   5  19  -1    1.08    3.56   0
   7  14  -4   26.92    3.69   0
   8  11  -5   -4.16    3.86   0
   9  -1  -6  134.88    3.90   0
   9   0  -6   -3.08    3.00   0
   9   1  -6  155.14    4.51   0
   9   2  -6   14.40    3.51   0
   9   3  -6    4.62    3.29   0
   9   5  -6   84.26    4.25   0
  10  -3  -6  109.14    4.24   0
  -3  -7   8  177.66    5.62   0
  -3  -7   9   58.43    5.28   0
  -3  -6   7  205.51    4.94   0
  -3  -4   6  272.81    4.51   0
  -2 -11   8   35.91    4.61   0
  -2  -6   4 1156.81    6.11   0
  -2   4   3  517.77    2.34   0
  -1 -14   7   26.26    4.64   0
  -1 -11   4   25.82    2.80   0
   1   5  -1  689.69    2.79   0
   2 -16   2   10.90    2.54   0
   2   5  -2    2.62    1.18   0
   2  15   0    1.84    1.92   0
   2  19   2    3.25    2.36   0
   3  11  -2  356.36    3.71   0
   4 -19   2   -0.20    2.55   0
   4  10  -3  493.85    4.57   0
   4  14  -2   30.27    2.93   0
   4  17  -1   70.20    3.28   0
   5  -4  -4  226.25    2.44   0
   5   7  -4  812.49    5.65   0
   5  13  -3   55.29    3.06   0
   6  11  -4  150.13    4.04   0
   6  15  -3    1.04    3.33   0
   6  18  -2   11.49    3.58   0
   7 -13  -3    5.76    1.21   0
   7  -4  -5  146.02    2.82   0
   7  13  -4   85.19    4.19   0
   8 -14  -3   85.66    1.81   0
   8 -11  -4   71.61    2.13   0
  10  -2  -6    8.19    3.04   0
  10  -1  -6   25.05    3.52   0
  10   4  -6    1.99    3.93   0
  -3  -8   8  156.83    5.76   0
  -3  -8   9    7.41    4.88   0
  -3  -7   7   26.89    3.62   0
  -3  -5   6  158.77    3.99   0
  -3   0   5  320.47    3.54   0
  -3   1   5  282.99    3.24   0
  -3   3   5  735.24    4.31   0
  -3   8   6  152.84    2.43   0
  -3  11   9    8.95    2.57   0
  -2 -12   8  137.86    5.83   0
  -2  -2   3  137.18    1.97   0
  -2  12   5    1.66    0.79   0
  -1 -14   6  133.14    5.17   0
  -1  -9   3  953.13    5.38   0
   0 -13   3  448.98    4.78   0
   1  11   0   21.07    1.49   0
   2 -12   0  581.79    2.91   0
   2  -1  -2  481.33    2.10   0
   2   4  -2  297.48    2.31   0
   2  11  -1  517.19    3.82   0
   2  17   1   81.44    2.72   0
   2  20   3    6.23    2.43   0
   3 -19   3   26.80    3.39   0
   3  17   0    2.34    2.68   0
   3  19   1    3.82    2.68   0
   4 -18   1   -3.56    2.16   0
   4   9  -3   27.00    2.48   0
   4  19   0    3.55    2.74   0
   5  -3  -4    0.79    1.71   0
   5   6  -4   18.98    2.39   0
   5  16  -2   88.05    3.59   0
   7  -3  -5   91.05    2.65   0
   7   5  -5   20.52    3.14   0
   7   6  -5  407.92    5.16   0
   7  16  -3   -6.29    3.64   0
   8  -6  -5   -2.18    2.31   0
   8  14  -4   -5.04    3.92   0
  10   0  -6    7.23    3.29   0
  10   1  -6   22.28    3.56   0
  10   2  -6    5.44    3.74   0
  10   3  -6  108.56    4.48   0
  -4  -1   9   96.12    5.38   0
  -4  -1  10   50.79    5.06   0
  -4   0   9   -4.27    4.01   0
  -4   0  10   84.13    5.18   0
  -4   1  10   51.14    4.79   0
  -4   2  10   31.05    4.42   0
  -4   3   9    5.23    4.11   0
  -4   3  10  166.71    5.34   0
  -3  -9   9  102.11    5.62   0
  -3   4   5   14.43    1.48   0
  -3  11   8   62.74    2.67   0
  -2 -12   7   35.56    4.37   0
  -2  -7   4    5.07    2.34   0
  -2   5   3 1164.53    3.05   0
  -1 -15   7  160.78    5.47   0
   0 -11   2   18.11    1.81   0
   0  18   5    6.52    1.26   0
   1 -18   5    3.70    3.97   0
   1 -17   4    6.58    3.12   0
   1 -14   2  218.46    3.10   0
   1   4  -1  494.85    2.27   0
   1  14   1   17.43    1.63   0
   2   0  -2 1353.68    3.64   0
   2   2  -2  551.61    2.69   0
   2   3  -2    2.85    1.01   0
   3 -18   2   10.17    2.47   0
   3  10  -2  277.75    3.35   0
   3  14  -1    1.19    2.17   0
   4  -6  -3    9.38    0.95   0
   5  -2  -4  626.09    4.00   0
   5   5  -4  206.32    3.32   0
   5  12  -3  189.58    3.88   0
   5  18  -1   64.83    3.65   0
   6  -7  -4   22.53    1.50   0
   6  14  -3   88.78    3.90   0
   6  17  -2    1.32    3.61   0
   7  -2  -5  168.17    3.15   0
   7  -1  -5   67.85    2.68   0
   7   3  -5  100.71    3.20   0
   7   4  -5  159.54    3.58   0
   8  -5  -5   29.51    2.63   0
   8   8  -5  202.69    4.91   0
   9  -7  -5    3.45    2.60   0
  -4  -3  10  175.12    6.13   0
  -4  -2   9  146.95    5.43   0
  -4  -2  10   39.71    4.97   0
  -4   0   8  354.72    5.58   0
  -4   1   8  123.76    4.12   0
  -4   2   8   58.56    3.40   0
  -4   3   8   52.94    3.65   0
  -4   4   9  163.12    4.48   0
  -4   5   9  129.88    4.47   0
  -4   5  10   39.27    4.55   0
  -3  -8   7   43.62    4.03   0
  -3  -3   5  745.69    5.36   0
  -3   5   5  495.37    3.36   0
  -2 -13   8    1.87    4.48   0
  -2 -10   5   93.61    3.55   0
  -2  -3   3  191.65    2.30   0
  -1 -10   3    8.48    2.18   0
   0 -15   4    2.02    2.88   0
   0  -8   1   53.11    1.29   0
   1 -16   3   20.53    2.67   0
   1 -12   1   71.14    1.94   0
   1   3  -1 4467.41    6.01   0
   1  16   2  468.45    3.53   0
   2 -18   3   14.32    2.96   0
   2  14   0  441.65    3.88   0
   3 -12  -1   53.10    0.86   0
   3  20   2   35.86    3.09   0
   4   8  -3  468.81    4.21   0
   4  13  -2   14.49    2.56   0
   4  16  -1   69.53    2.97   0
   5  -1  -4  596.29    3.94   0
   5   0  -4    5.78    2.16   0
   5   2  -4  626.48    4.58   0
   5   3  -4    7.61    2.13   0
   5  11  -3   20.76    3.07   0
   5  15  -2    7.46    2.94   0
   6   9  -4  345.87    4.61   0
   7  -9  -4    7.34    1.64   0
   7   0  -5  655.67    5.23   0
   7   1  -5   77.31    2.88   0
   7   2  -5  172.54    3.55   0
   7  11  -4  160.61    4.32   0
   7  15  -3   -3.91    3.63   0
   8   7  -5    5.39    3.30   0
   9   9  -5    1.43    3.90   0
  -4  -5  10   42.34    5.52   0
  -4  -4   9  187.54    5.78   0
  -4  -4  10   18.77    4.77   0
  -4  -3   8   49.91    4.05   0
  -4  -2   8   56.14    4.01   0
  -4   4   8  103.39    3.42   0
  -4   6   9    7.57    3.24   0
  -3 -10   8   78.23    5.16   0
  -3  -9   7  153.75    5.07   0
  -3   6   5  768.22    3.91   0
  -3   9   6   12.31    1.57   0
  -2 -13   7  186.38    5.64   0
  -2 -12   6  346.87    5.81   0
  -2  -8   4  532.42    4.76   0
  -2  -4   3  511.38    3.45   0
  -1 -16   7   32.47    5.15   0
  -1 -15   6    1.36    3.92   0
  -1 -14   5   24.55    3.34   0
  -1  -7   2  143.89    2.03   0
   1  -1  -1 1188.39    2.11   0
   2 -15   1   -0.10    1.65   0
   2  10  -1  399.86    3.15   0
   2  18   2  160.84    3.24   0
   3   9  -2   16.61    1.91   0
   4  18   0   89.63    3.44   0
   5 -18   0   -0.95    1.47   0
   5 -16  -1   16.66    0.87   0
   5  -9  -3  243.97    1.91   0
   5   1  -4  593.77    4.21   0
   6  13  -3  112.29    3.87   0
   6  16  -2   -1.95    3.19   0
   8 -10  -4   13.63    2.19   0
   8  -4  -5  267.86    3.76   0
   8  -3  -5    5.37    2.69   0
   8   5  -5   24.71    3.32   0
   9 -11  -4   86.77    2.65   0
   9  -6  -5  336.58    4.16   0
   9   7  -5    5.00    4.04   0
   9   8  -5  147.63    4.81   0
  -4  -6   9    7.34    5.14   0
  -4  -6  10  158.02    6.24   0
  -4   0   7   -1.64    2.82   0
  -4   5   8    7.00    2.51   0
  -4   7   9   57.46    3.30   0
  -3 -11   9   12.11    4.90   0
  -3  -8   6  149.14    4.19   0
  -2 -14   8   32.13    5.05   0
  -2 -11   5  220.51    4.42   0
  -1 -13   4   -3.09    2.71   0
   0 -17   5   87.67    4.31   0
   0 -14   3    4.62    2.39   0
   1 -18   4    6.45    3.60   0
   1  -9   0   56.00    1.10   0
   1   2  -1    0.88    0.61   0
   1  10   0  606.05    3.13   0
   2 -17   2    1.79    2.33   0
   2  16   1   95.34    2.69   0
   3 -17   1  156.36    2.60   0
   3 -15   0    0.96    1.21   0
   3  13  -1    9.77    2.23   0
   3  18   1   33.46    2.47   0
   4  -5  -3  633.87    2.88   0
   4  12  -2  242.66    3.72   0
   5  10  -3  124.38    3.20   0
   5  14  -2   28.37    2.94   0
   5  17  -1   21.28    3.17   0
   5  19   0   19.05    3.29   0
   6 -11  -3   77.02    1.50   0
   6  18  -1   25.73    3.79   0
   7  14  -3   32.02    3.86   0
   8  -2  -5  277.82    3.93   0
   8  -1  -5   17.11    2.97   0
   8   3  -5    9.70    2.91   0
   8   4  -5  255.40    4.56   0
   9  -5  -5    0.29    2.76   0
   9   6  -5  346.68    5.75   0
  -4  -7  10   66.40    5.63   0
  -4  -6   8  156.34    5.82   0
  -4  -3   7   25.72    3.33   0
  -4  -2   7  206.23    4.39   0
  -4   3   7   24.74    2.68   0
  -4   4   7  474.79    4.92   0
  -3 -10   7   29.27    4.32   0
  -3  -6   5  781.50    5.91   0
  -2 -14   7   13.49    4.40   0
  -2 -13   6   58.91    4.28   0
  -2  -9   4   34.21    2.74   0
  -2  -5   3 1122.24    5.06   0
  -2   6   3    0.95    0.61   0
  -2  10   4  215.63    1.03   0
  -1 -16   6  135.39    5.07   0
  -1 -15   5  426.54    6.21   0
   1 -15   2    6.32    2.08   0
   1   0  -1 2282.89    3.30   0
   1   1  -1 1169.62    2.64   0
   2  13   0   24.16    2.11   0
   3   8  -2  497.40    3.64   0
   4  15  -1    1.27    2.39   0
   4  19   1   24.98    3.38   0
   6  -5  -4  130.50    2.43   0
   6   6  -4   -2.47    2.52   0
   6  15  -2  137.79    4.35   0
   7   9  -4    7.85    3.21   0
   8   0  -5    2.59    2.64   0
   8   1  -5    7.09    2.73   0
   8   2  -5  274.34    4.33   0
   8  10  -4   11.26    4.08   0
   8  14  -3   91.96    4.79   0
   9   4  -5  112.37    4.36   0
   9  11  -4   83.27    4.45   0
  10   6  -5    1.87    3.88   0
  -4  -8   9   49.99    5.28   0
  -4   5   7   38.35    2.69   0
  -4   8   9   47.82    3.29   0
  -3 -12   8    4.88    4.70   0
  -3 -11   7  137.37    5.13   0
  -3  -9   6   14.70    3.22   0
  -3   7   5  160.29    1.99   0
  -2 -12   5    0.41    3.06   0
  -2  -6   3    1.33    1.65   0
  -1  -8   2  573.87    3.53   0
  -1   8   2  555.42    1.13   0
   0  -9   1   53.87    1.36   0
   1 -13   1  123.56    2.22   0
   2   9  -1    1.95    1.28   0
   2  19   3  212.10    3.52   0
   3  19   2   15.04    2.74   0
   4 -17   0   16.58    1.49   0
   4  -4  -3  917.30    3.55   0
   4   5  -3  636.18    4.16   0
   4  11  -2   12.00    2.39   0
   4  17   0   16.77    2.75   0
   5  13  -2  435.88    5.07   0
   5  16  -1    9.15    3.46   0
   6  -4  -4    2.97    1.97   0
   6   5  -4  116.92    3.17   0
   6  11  -3   77.47    3.33   0
   7   8  -4   22.78    3.30   0
   7  16  -2    0.29    3.69   0
   9 -10  -4    2.33    2.21   0
   9  -3  -5   28.37    2.89   0
   9  -2  -5   84.08    3.35   0
   9  -1  -5   25.49    3.48   0
   9   1  -5   10.41    3.32   0
   9   2  -5   82.98    3.70   0
  10  -4  -5   43.33    3.56   0
  10   4  -5   39.41    3.84   0
  10   5  -5   47.53    3.99   0
  -4  -6   7    1.01    3.97   0
  -4  -5   7   41.49    3.45   0
  -3  -7   5  144.82    3.40   0
  -3  -1   4  631.01    3.93   0
  -3   0   4   -3.51    1.42   0
  -3   1   4  616.78    3.69   0
  -3  10   6   97.26    1.79   0
  -2 -15   7    7.67    4.53   0
  -2 -14   6  104.78    4.49   0
  -2 -10   4  217.55    3.71   0
  -1 -14   4   97.61    3.46   0
  -1 -12   3   -0.65    2.68   0
   0 -15   3   -5.39    2.35   0
   1   9   0   54.59    1.45   0
   1  17   3   17.57    1.68   0
   2 -13   0   23.51    1.32   0
   3   7  -2  743.61    4.17   0
   3  12  -1   48.49    2.40   0
   3  15   0    1.99    2.17   0
   3  17   1  171.54    3.55   0
   4 -19   1   25.60    2.12   0
   4   4  -3  920.84    4.71   0
   4  14  -1  221.45    3.98   0
   5   8  -3   74.96    2.77   0
   6  -3  -4  398.68    3.60   0
   6   3  -4  395.66    4.14   0
   6   4  -4    1.99    2.39   0
   6  17  -1    6.98    3.49   0
   7  -7  -4  359.53    3.44   0
   7  12  -3  135.63    4.26   0
   8   9  -4  330.41    5.42   0
   8  13  -3   -0.43    3.68   0
   9   0  -5  789.67    6.77   0
   9  10  -4   -0.23    3.70   0
  10  -3  -5    4.66    2.83   0
  10  -2  -5   61.75    3.41   0
  10  -1  -5   11.63    3.66   0
  10   0  -5   -4.15    3.49   0
  10   1  -5   11.04    3.51   0
  -4  -7   7   97.49    4.71   0
  -4  -1   6   34.36    2.69   0
  -4   0   6  358.42    4.30   0
  -4   1   6   34.74    2.52   0
  -4   8   8   23.62    2.46   0
  -4   9   9   -0.09    2.66   0
  -3 -13   8   83.77    5.44   0
  -3 -12   7   67.49    4.52   0
  -3  -8   5  354.16    4.62   0
  -3  -2   4  898.39    4.76   0
  -3   2   4  873.82    3.97   0
  -2 -13   5  231.19    4.64   0
  -2  -7   3  830.26    4.69   0
  -1 -17   6   -4.67    4.20   0
  -1 -16   5   -3.32    3.43   0
   0 -17   4    2.80    3.00   0
   0 -13   2   13.66    2.00   0
   1  15   2   14.69    1.59   0
   2 -16   1   91.14    2.46   0
   2   8  -1  135.21    2.10   0
   2  15   1    1.39    2.23   0
   3  -7  -2  761.04    1.89   0
   4  -3  -3  109.94    1.56   0
   4  10  -2  164.80    3.06   0
   5  -8  -3   75.70    1.49   0
   6  -2  -4    6.16    1.90   0
   6  -1  -4  156.74    2.79   0
   6   0  -4   53.63    2.38   0
   6   1  -4  160.87    2.94   0
   6   2  -4    5.61    2.21   0
   6  14  -2    7.54    3.17   0
   7 -12  -3  136.97    1.97   0
   7   6  -4   25.58    2.96   0
   7  15  -2   -1.05    3.46   0
  -5  -3  10   13.33    4.76   0
  -5  -1   9   90.63    5.11   0
  -5   0   9  172.78    5.56   0
  -5   0  10   -4.54    4.34   0
  -5   1  10  167.16    5.50   0
  -5   2  10   52.93    4.26   0
  -4 -10   9  150.12    6.02   0
  -4  -9   8   84.95    4.91   0
  -4  -4   6   84.94    3.37   0
  -4  -3   6  341.08    4.57   0
  -4   2   6  114.79    2.83   0
  -3 -14   8   61.84    5.69   0
  -3  -9   5 1069.77    7.22   0
  -3  -4   4  708.60    4.61   0
  -2 -16   7   49.91    4.69   0
  -2 -15   6   34.25    4.02   0
  -2 -11   4  180.73    3.71   0
  -1 -15   4   22.88    3.27   0
   0 -10   1   64.67    1.70   0
   1 -18   3    4.30    2.89   0
   1 -16   2  474.18    4.17   0
   1 -10   0  643.40    2.63   0
   2  12   0  574.41    3.76   0
   3  11  -1  486.41    4.15   0
   4  -2  -3 1041.33    4.04   0
   4  -1  -3 1364.07    4.75   0
   4   0  -3   -3.04    1.28   0
   4   1  -3 1321.35    5.02   0
   4  16   0    1.17    2.46   0
   5  12  -2    0.58    2.53   0
   5  15  -1  123.44    3.52   0
   6  16  -1  100.93    3.97   0
   7   5  -4  318.40    4.30   0
   8  -8  -4    1.80    2.01   0
   8  12  -3    6.05    3.64   0
   9  -9  -4   -0.89    2.13   0
   9   8  -4    9.62    3.89   0
  -5  -5  10   68.48    5.38   0
  -5  -4   9   64.41    4.96   0
  -5  -3   9  179.55    5.40   0
  -5  -2   9   67.32    4.45   0
  -5   2   9   65.65    3.96   0
  -5   4  10   27.79    4.20   0
  -4 -11   9   19.50    5.21   0
  -4  -8   7  318.27    5.69   0
  -4  -5   6  306.32    4.69   0
  -4   4   6   82.52    2.57   0
  -3 -12   6    6.39    3.58   0
  -3  -5   4  546.19    4.31   0
  -3   8   5  349.24    2.36   0
  -3  12   7   62.35    1.70   0
  -2 -14   5    9.63    3.24   0
  -2  -8   3  545.79    4.05   0
  -1 -18   6   11.96    4.08   0
  -1 -17   5   18.19    4.07   0
  -1 -13   3  162.21    3.24   0
  -1  15   5  414.61    1.85   0
   0 -19   5   65.44    4.14   0
   0 -16   3   11.11    2.44   0
   0  16   4   36.80    1.43   0
   1  12   1   70.04    1.80   0
   3  14   0  264.01    3.42   0
   4   9  -2  325.35    3.62   0
   4  13  -1  161.27    3.28   0
   5   6  -3  993.61    5.64   0
   5  17   0   77.42    3.54   0
   6 -10  -3  321.80    2.43   0
   6  13  -2   27.15    3.16   0
   7   4  -4   27.80    2.66   0
   7  14  -2   22.83    3.69   0
   9   7  -4  183.39    4.71   0
  -5  -6  10    1.69    4.48   0
  -5  -5   9    4.24    4.53   0
  -5  -2   8  113.53    4.55   0
  -5  -1   8  271.22    5.32   0
  -5   0   8   -0.70    3.65   0
  -5   4   9   56.53    3.77   0
  -4  -9   7    7.58    3.98   0
  -4  -6   6  284.36    4.69   0
  -3 -14   7   -1.67    4.49   0
  -3   4   4  713.38    3.33   0
  -2 -16   6   -0.67    3.70   0
  -2 -12   4 1025.16    6.80   0
  -1  -1   1 1217.65    2.72   0
   0 -14   2  180.70    3.08   0
   0  -2   0  321.90    0.87   0
   1 -14   1   20.31    1.72   0
   1   8   0  830.22    3.26   0
   2   7  -1  970.75    3.97   0
   3 -20   2   38.86    2.59   0
   3   5  -2  723.87    3.75   0
   4  19   2    0.51    3.13   0
   5  -7  -3    4.30    1.35   0
   5  11  -2  301.75    4.11   0
   5  14  -1   70.61    3.38   0
   7  -4  -4   24.97    2.04   0
   7   2  -4  469.37    4.62   0
   7   3  -4   22.04    2.58   0
   8  -7  -4   69.31    2.32   0
   8   5  -4  121.57    3.89   0
   8  14  -2    0.54    3.71   0
   9  -8  -4   12.48    2.09   0
   9   6  -4    1.87    3.43   0
  10   6  -4    9.33    3.80   0
  -5  -7   9   32.55    5.08   0
  -5  -4   8   23.51    3.83   0
  -5  -3   8    0.70    3.54   0
  -5   6  10   -0.08    3.46   0
  -4 -12   8   83.44    5.35   0
  -4  -7   6   88.13    3.70   0
  -3 -13   6   95.04    4.32   0
  -3 -11   5   22.97    3.44   0
  -2 -15   5   13.68    3.75   0
  -2  -9   3    1.39    1.97   0
  -1 -16   4  170.93    3.86   0
   1 -17   2    9.84    2.38   0
   2  11   0   -2.27    1.73   0
   2  19   4   -1.90    2.41   0
   3 -16   0   26.95    1.33   0
   3   4  -2 1960.68    5.72   0
   3  10  -1   21.33    1.92   0
   3  19   3   32.32    2.87   0
   4  15   0  123.18    3.17   0
   5   5  -3   61.41    2.28   0
   5  18   1   46.03    3.87   0
   6 -14  -2    6.15    1.03   0
   6  12  -2   14.28    2.89   0
   6  15  -1   -2.91    3.02   0
   7 -15  -2    1.13    1.15   0
   7  -3  -4   16.12    2.10   0
   7  -2  -4  462.09    4.17   0
   7  -1  -4  284.31    3.60   0
   7   0  -4   -3.29    2.32   0
   7   1  -4  286.49    3.81   0
   7  13  -2  179.64    4.56   0
   8  -6  -4    1.37    2.27   0
   8   4  -4    2.29    2.87   0
   8  10  -3  281.97    5.18   0
   9  -7  -4  188.52    3.58   0
   9   5  -4  205.14    4.69   0
   9  10  -3   37.00    3.92   0
  -5  -6   8    3.86    4.03   0
  -5   3   8    5.22    2.66   0
  -4 -11   7  135.27    4.92   0
  -4  -8   6   80.28    3.72   0
  -3 -15   7  194.29    5.74   0
  -3   5   4  550.82    2.73   0
  -2 -17   6   23.13    4.56   0
  -2 -13   4    9.20    2.76   0
  -2 -10   3   33.39    2.56   0
  -1 -18   5    0.46    3.50   0
  -1 -14   3   47.69    2.58   0
  -1 -11   2  125.63    2.59   0
  -1  -3   1 4493.81    6.03   0
  -1  11   3  111.00    0.92   0
   0 -11   1  719.21    3.58   0
   0  -3   0    1.63    0.37   0
   0  17   5  101.49    1.85   0
   1 -19   3   13.34    2.51   0
   1  14   2  202.80    2.34   0
   2 -19   2    1.58    2.41   0
   2 -14   0  427.01    2.50   0
   2  16   2    9.06    2.17   0
   3  13   0   23.77    2.47   0
   4  12  -1    1.62    2.27   0
   5   4  -3  335.72    3.50   0
   5  10  -2  197.01    3.50   0
   5  16   0   30.84    3.07   0
   6   7  -3   67.23    2.92   0
   7 -11  -3    4.06    1.55   0
   7   8  -3  103.75    3.88   0
   7  15  -1    3.00    3.52   0
   8  -5  -4  124.75    2.82   0
   8  -4  -4    4.95    2.52   0
   8   2  -4    1.32    2.68   0
   8   9  -3    9.40    3.37   0
   9  -6  -4    0.96    2.60   0
   9   4  -4   15.93    3.43   0
  10  -6  -4    8.19    3.23   0
  10   3  -4  369.75    5.99   0
  10   4  -4   35.78    3.81   0
  -5  -2   7  153.93    4.27   0
  -5   6   9  189.08    4.00   0
  -4 -13   8    5.83    4.62   0
  -4  -9   6  326.36    5.15   0
  -4  -3   5   28.98    2.47   0
  -4  -2   5  510.80    4.44   0
  -4  -1   5  225.88    3.20   0
  -4   0   5    0.81    1.79   0
  -4   6   6  281.37    2.97   0
  -4  10   8   16.00    2.22   0
  -4  11   9   16.75    2.33   0
  -3 -14   6   57.98    3.96   0
  -3 -12   5  344.86    4.94   0
  -3  -8   4  224.85    3.41   0
  -3  11   6   89.92    1.39   0
  -1  -4   1  508.66    2.26   0
   0 -19   4    6.60    3.10   0
   0 -15   2   14.14    2.33   0
   2   6  -1   73.62    1.41   0
   3  -6  -2  255.51    1.33   0
   3   3  -2  165.19    1.93   0
   5 -19   0   21.71    1.11   0
   5  -6  -3  978.65    3.87   0
   5   3  -3   39.33    2.16   0
   5  13  -1   10.84    2.64   0
   6  -9  -3   10.17    1.43   0
   6  14  -1  142.36    4.04   0
   7  12  -2   17.57    3.12   0
   8  -3  -4  495.73    4.52   0
   8  -1  -4  120.48    3.12   0
   8   0  -4   23.53    2.57   0
   8   1  -4  109.76    3.31   0
   9  -5  -4  211.66    3.62   0
   9   9  -3   22.88    3.75   0
  10  -5  -4  107.17    3.49   0
  -5 -10   9   31.12    5.26   0
  -5  -8   8   39.21    4.69   0
  -5  -5   7  132.37    4.09   0
  -5  -4   7   12.67    3.06   0
  -5  -3   7  209.81    4.40   0
  -5   0   7   38.42    2.92   0
  -5   1   7   16.73    2.60   0
  -5   5   8  136.00    3.64   0
  -4 -14   8   19.89    5.02   0
  -4 -12   7   22.31    3.85   0
  -4 -10   6   42.40    3.71   0
  -4  -5   5  366.14    4.27   0
  -4   1   5  223.60    2.85   0
  -4   2   5  506.27    3.84   0
  -3 -16   7    6.17    4.39   0
  -3  -9   4   -3.90    2.52   0
  -3   9   5 1040.93    3.27   0
  -2 -16   5   56.16    3.74   0
  -2 -14   4   22.00    2.96   0
  -2 -11   3  305.66    3.87   0
  -2  -3   2    2.24    1.02   0
  -2  -2   2  539.32    2.69   0
  -2  -1   2  476.48    2.39   0
  -1 -17   4   15.31    3.03   0
  -1 -15   3  174.02    3.68   0
  -1  -5   1  653.91    2.69   0
  -1  16   6  135.15    1.47   0
   0  -4   0 7991.61    5.81   0
   1 -15   1  485.20    3.43   0
   1 -11   0   18.93    1.10   0
   1  11   1  333.98    2.47   0
   3 -19   1    2.98    1.83   0
   3   2  -2 1511.43    4.65   0
   3   9  -1  460.56    3.48   0
   3  17   2  112.00    2.91   0
   4  11  -1  514.42    4.37   0
   4  18   2   22.84    2.87   0
   5  -5  -3   59.97    1.67   0
   5   2  -3  361.25    3.35   0
   5   9  -2   22.59    2.43   0
   7  11  -2  204.44    4.71   0
   7  14  -1   47.57    3.79   0
   8   8  -3  213.79    4.45   0
   9  -3  -4   20.76    2.80   0
   9  -1  -4  145.32    3.63   0
   9   0  -4   -1.36    2.81   0
   9   8  -3   76.90    4.19   0
  10  -3  -4  360.59    5.08   0
  10  -2  -4    3.17    3.00   0
  10   0  -4  128.44    4.10   0
  -6  -4  10   -0.29    5.01   0
  -6  -3  10  179.21    6.15   0
  -6  -1  10   46.51    4.71   0
  -6   0  10   10.33    4.41   0
  -5 -11   9   12.07    5.31   0
  -5  -9   8    6.48    4.26   0
  -4 -13   7   42.42    4.59   0
  -4 -11   6   14.82    3.60   0
  -4  -7   5  470.40    4.79   0
  -4  -6   5   12.45    2.62   0
  -4   9   7    5.78    1.79   0
  -3 -15   6    8.09    3.85   0
  -3 -13   5   59.20    3.54   0
  -3 -10   4  915.40    6.10   0
  -2 -18   6  117.82    4.97   0
  -2  -5   2    4.37    1.16   0
  -2   0   2 1450.02    3.75   0
  -1 -19   5   33.82    3.79   0
  -1 -12   2    5.91    1.68   0
   0 -12   1   39.80    1.79   0
   1 -20   3    1.23    2.78   0
   1 -18   2   11.18    2.30   0
   1   7   0  166.69    1.53   0
   1  17   4    8.51    1.90   0
   2  10   0   13.28    1.33   0
   2  17   3   83.59    2.59   0
   3 -13  -1   11.44    0.59   0
   4   6  -2 1616.80    6.16   0
   4  16   1  109.71    3.13   0
   5  -4  -3  340.96    2.70   0
   5   0  -3 1140.29    4.98   0
   5   1  -3   71.25    2.00   0
   5  12  -1  251.95    3.82   0
   6   4  -3 1366.15    6.73   0
   6  10  -2    6.86    2.72   0
   7 -10  -3   78.68    2.04   0
   7   6  -3  561.65    5.32   0
   8 -11  -3    6.78    1.89   0
   8   7  -3   19.91    3.15   0
   8  11  -2   39.77    3.85   0
   9 -11  -3   30.74    2.40   0
   9   7  -3    8.22    3.56   0
   9  11  -2   87.59    4.63   0
  -5 -10   8   62.89    4.87   0
  -5  -7   7   49.73    3.90   0
  -5   3   7  208.03    3.54   0
  -5   6   8    6.07    2.54   0
  -4 -14   7   11.57    4.71   0
  -4  -8   5   47.17    2.99   0
  -4   7   6   90.93    1.94   0
  -3   6   4   12.84    1.09   0
  -2 -17   5   85.54    3.98   0
  -2 -15   4   29.68    2.91   0
  -2 -12   3    5.74    2.63   0
  -2   1   2  468.06    2.05   0
  -1 -18   4   21.80    3.65   0
  -1  -6   1  167.12    1.61   0
  -1  13   4   -0.88    0.83   0
   0 -20   4   29.26    3.67   0
   2 -20   2   38.41    2.72   0
   2   5  -1  833.74    3.33   0
   3   1  -2  563.83    2.83   0
   3  12   0   86.21    2.40   0
   5  -3  -3   31.34    1.50   0
   5  -2  -3  342.19    2.85   0
   5  -1  -3   72.02    1.87   0
   5   8  -2  310.31    3.71   0
   6  -8  -3  557.28    3.26   0
   6  15   0  265.07    4.82   0
   7   5  -3   64.68    2.78   0
   7  10  -2   19.61    3.24   0
   7  13  -1    1.26    3.57   0
   8   6  -3   34.89    3.29   0
   9   6  -3  279.58    5.37   0
  10   6  -3   -3.31    3.76   0
  -6  -5   9   50.67    4.82   0
  -6  -4   9  338.77    6.41   0
  -6  -2   9  112.14    4.82   0
  -6   0   9   -9.06    3.36   0
  -5  -9   7  223.29    5.22   0
  -5   8   9   27.71    2.77   0
  -4 -12   6  102.81    4.56   0
  -4  -9   5  117.01    3.45   0
  -4   4   5  443.06    3.24   0
  -4  11   8   61.69    2.17   0
  -3 -16   6    6.10    3.83   0
  -3 -14   5   30.41    3.44   0
  -3 -11   4   70.51    2.98   0
  -3  -4   3  335.39    2.90   0
  -3  -3   3 1795.19    5.88   0
  -3  -2   3   33.10    1.47   0
  -2  -6   2 1138.27    4.50   0
  -1 -16   3    2.06    2.68   0
   0  -5   0    0.44    0.43   0
   2  18   4   63.54    2.66   0
   3   0  -2    2.11    0.92   0
   3   8  -1  158.76    2.31   0
   4  10  -1  636.40    4.59   0
   4  13   0   -0.38    2.23   0
   4  17   2    6.50    3.05   0
   5  14   0  244.51    4.05   0
   5  16   1    4.58    3.26   0
   6   3  -3   13.70    2.27   0
   6   9  -2  439.47    4.58   0
   6  12  -1    6.42    3.18   0
   7  15   0   33.83    3.81   0
   8 -10  -3  265.84    3.12   0
   8  13  -1   -1.48    3.56   0
   9 -10  -3   42.72    2.57   0
  -6  -7   9   21.67    4.71   0
  -6  -6   9    5.51    4.03   0
  -6   1   9    9.78    3.47   0
  -6   2   9  111.89    4.44   0
  -6   4  10   -1.53    3.71   0
  -5 -12   8    1.92    4.57   0
  -5  -5   6  473.01    5.23   0
  -5  -4   6  172.94    3.82   0
  -5  -3   6   13.88    2.73   0
  -5  -2   6   59.45    2.93   0
  -5  -1   6  568.94    5.07   0
  -5   7   8  390.41    4.27   0
  -4 -15   7   15.82    4.35   0
  -4 -13   6   -0.49    3.60   0
  -3 -17   6   37.55    4.50   0
  -3  -5   3  720.84    4.16   0
  -3   0   3  719.90    3.38   0
  -2 -18   5    0.78    3.47   0
  -2 -16   4   98.21    3.90   0
  -2 -13   3  248.84    3.87   0
  -2  -7   2   10.99    1.53   0
  -1 -13   2  209.88    2.90   0
   0 -13   1  470.35    3.27   0
   1 -16   1   13.70    1.84   0
   1 -12   0    9.19    1.16   0
   1  13   2    4.05    1.44   0
   1  15   3  319.16    2.94   0
   2 -18   1   15.99    1.68   0
   2 -15   0    0.25    1.20   0
   2 -10  -1  390.97    1.15   0
   3 -17   0    3.16    1.19   0
   3  -4  -2 1954.58    3.93   0
   3  -3  -2  171.24    1.48   0
   3  -2  -2 1572.48    3.97   0
   3  -1  -2  597.39    2.63   0
   3  14   1   65.67    2.38   0
   3  16   2  173.77    3.19   0
   5 -12  -2   -0.17    0.90   0
   5   7  -2  747.47    5.00   0
   5  11  -1   53.83    2.72   0
   6  -7  -3   75.23    1.82   0
   6   1  -3  288.61    3.50   0
   6   2  -3  149.06    2.86   0
   6   8  -2    3.37    2.30   0
   7  -9  -3    5.45    1.74   0
   7   4  -3   14.17    2.49   0
   7   9  -2    9.58    2.92   0
   8   4  -3  230.99    4.45   0
   9   9  -2   18.63    3.77   0
  10   4  -3  105.21    4.19   0
  -6  -5   8   66.97    4.71   0
  -6  -4   8   61.80    4.08   0
  -6  -3   8  248.05    5.32   0
  -6  -2   8   10.83    3.46   0
  -6   5  10   25.72    3.68   0
  -5 -13   8  132.78    5.54   0
  -5 -11   7   21.53    4.07   0
  -5  -7   6  198.40    4.56   0
  -5  -6   6    2.81    2.88   0
  -5   0   6   -2.16    2.36   0
  -5   1   6  578.50    4.93   0
  -4 -10   5  280.57    4.42   0
  -3 -15   5  150.86    4.44   0
  -3 -12   4   17.57    2.76   0
  -3  -7   3  451.02    3.66   0
  -3   1   3  365.97    2.49   0
  -3  13   7    5.39    0.90   0
  -2  -8   2  286.81    2.75   0
  -2   2   2  531.05    1.98   0
  -1 -19   4    7.04    3.33   0
  -1  -8   1   15.26    1.34   0
   0 -19   3   76.76    2.91   0
   0  -6   0 2177.98    3.70   0
   1   6   0    2.86    0.73   0
   1  10   1   11.90    1.25   0
   2   4  -1  165.22    1.61   0
   2   9   0  224.86    2.23   0
   3   7  -1   15.71    1.51   0
   3  11   0  298.79    3.18   0
   4   4  -2  498.69    3.42   0
   4   9  -1   10.40    2.12   0
   4  18   3   -3.18    3.20   0
   5  17   2   43.40    3.66   0
   6  -6  -3    7.45    1.59   0
   6   0  -3   -2.98    1.96   0
   6  16   1   38.11    3.52   0
   7   3  -3    3.45    2.36   0
   7  14   0    9.76    4.03   0
   8  -9  -3    9.22    2.04   0
   9  -9  -3   10.89    2.43   0
   9   3  -3   -0.15    3.37   0
  10   2  -3  188.06    4.78   0
  10   3  -3   -0.93    3.27   0
  -6  -6   8   41.33    4.25   0
  -6   0   8  183.81    4.26   0
  -5 -12   7   60.94    4.70   0
  -5   2   6   60.18    2.78   0
  -5   9   9   18.57    2.40   0
  -4 -16   7   23.82    4.46   0
  -4 -14   6   18.94    3.83   0
  -4 -11   5  136.14    3.77   0
  -4  -3   4 1042.53    5.43   0
  -3 -18   6   10.05    4.46   0
  -3 -16   5   11.79    3.72   0
  -3 -13   4  198.54    3.83   0
  -3  -8   3   12.40    2.26   0
  -1 -17   3   57.93    2.78   0
  -1 -14   2  266.07    3.50   0
  -1   2   1    1.36    0.24   0
   0 -17   2   -0.35    2.41   0
   2  12   1    8.99    1.53   0
   2  16   3   80.93    2.60   0
   3  17   3    0.30    2.61   0
   5   6  -2   -3.64    1.90   0
   5  10  -1   24.61    2.45   0
   6  -5  -3  184.65    2.37   0
   6  -4  -3 1388.53    5.54   0
   6  -3  -3   15.77    2.00   0
   6  -2  -3  150.38    2.52   0
   6  -1  -3  296.85    3.22   0
   6   7  -2  190.01    3.39   0
   6  11  -1   90.21    3.32   0
   7   1  -3  181.46    3.47   0
   7   2  -3  194.04    3.38   0
   7   8  -2  114.15    3.56   0
   8 -14  -2   -1.10    1.84   0
   8   2  -3  262.67    3.97   0
   8   8  -2   26.79    3.27   0
   9  -8  -3   84.02    2.94   0
   9   2  -3   67.74    3.40   0
   9   8  -2   11.49    3.65   0
  10   0  -3   -6.59    3.46   0
  10   1  -3    8.49    3.28   0
  -6  -8   8   -3.53    4.02   0
  -6   2   8   -3.59    3.06   0
  -5  -9   6   32.67    3.42   0
  -5   6   7  299.71    3.56   0
  -4 -15   6   46.38    4.28   0
  -4 -12   5   86.34    3.61   0
  -4  -4   4   67.83    2.31   0
  -4  -2   4  219.21    2.80   0
  -2 -19   5   62.11    4.10   0
  -2 -17   4   15.54    3.07   0
  -2 -14   3   22.81    2.41   0
  -2  -9   2   20.62    1.66   0
  -1  -9   1 1363.66    4.62   0
   0  -7   0    0.04    0.74   0
   2 -21   2   -0.51    2.31   0
   3  18   4   -1.63    2.82   0
   4   3  -2  251.41    2.52   0
   4  16   2   10.61    2.93   0
   5   5  -2  633.90    4.33   0
   6 -13  -2   28.25    1.23   0
   6  13   0   26.73    3.28   0
   7  -7  -3   21.56    1.71   0
   7  -6  -3  577.14    4.11   0
   7   0  -3  109.52    2.82   0
   7   7  -2  426.08    4.83   0
   7  11  -1    2.81    3.13   0
   8   1  -3   14.70    2.45   0
   9  -7  -3    8.78    2.71   0
   9   0  -3  397.49    5.09   0
  10  -4  -3  112.89    3.84   0
  10  -3  -3    1.70    3.28   0
  10  -1  -3    5.06    3.15   0
  -6 -10   8    7.62    4.65   0
  -6   3   8  248.59    4.47   0
  -5 -13   7   31.90    4.49   0
  -5 -10   6   20.49    3.51   0
  -5   3   6   23.06    2.09   0
  -4 -13   5   -9.91    3.48   0
  -4  -7   4  158.12    3.19   0
  -4   0   4  256.41    2.71   0
  -3 -17   5   53.52    4.11   0
  -3 -14   4  244.03    4.14   0
  -3  -9   3 1146.55    5.83   0
  -3   7   4  205.32    1.54   0
  -2 -10   2  147.84    2.39   0
  -1 -20   4   22.85    3.27   0
   0 -20   3    5.87    2.95   0
   0 -14   1    5.82    1.61   0
   1  16   4  211.66    2.72   0
   2   3  -1  155.54    1.49   0
   3   6  -1   20.33    1.34   0
   3  10   0  618.47    3.98   0
   3  15   2   -1.74    2.01   0
   4  -9  -2  317.48    1.63   0
   4   2  -2  699.34    3.63   0
   4   8  -1  556.79    4.03   0
   6   6  -2   66.76    2.60   0
   6  10  -1  493.01    4.96   0
   7  -3  -3    0.84    2.28   0
   7  -2  -3  196.20    3.05   0
   7  -1  -3  183.22    3.06   0
   7  13   0  106.09    4.13   0
   8  -6  -3   31.65    2.57   0
   8  -1  -3   14.07    2.38   0
   8   0  -3    2.91    2.42   0
   9  -6  -3  279.83    3.81   0
   9  -5  -3    6.86    2.79   0
   9  -4  -3   46.59    3.25   0
   9  -3  -3   -4.46    2.87   0
   9  -1  -3    3.93    2.81   0
   9   6  -2   26.99    3.82   0
   9  10  -1    0.33    3.72   0
  -6 -11   8   34.73    4.75   0
  -6  -3   7   36.61    3.26   0
  -6  -2   7  313.01    4.71   0
  -6  -1   7    7.54    3.06   0
  -5 -14   7   27.52    4.33   0
  -5 -11   6   64.74    3.95   0
  -4 -16   6    9.61    3.95   0
  -4  -8   4  116.41    3.05   0
  -4   1   4  403.46    3.06   0
  -4   6   5    7.14    1.36   0
  -3 -10   3   -0.60    2.18   0
  -2 -18   4   89.68    3.71   0
  -2 -15   3   57.71    2.73   0
  -2   3   2    2.47    0.55   0
  -1 -18   3   48.09    2.78   0
  -1 -15   2    1.31    1.91   0
  -1 -10   1   21.33    1.51   0
   1 -20   2   59.56    2.76   0
   1 -13   0   12.27    1.21   0
   1  17   5  117.62    2.62   0
   2 -19   1   89.10    2.33   0
   2   8   0  188.85    1.99   0
   4  17   3  102.33    3.49   0
   5   4  -2  566.57    4.06   0
   5   9  -1  323.22    3.81   0
   5  12   0   -1.60    2.35   0
   5  16   2   57.21    3.28   0
   7   6  -2    8.98    2.67   0
   7  10  -1   17.33    3.19   0
   8  -5  -3   63.67    2.44   0
   8  -3  -3   19.90    2.28   0
   8   6  -2    4.02    3.01   0
   8  10  -1  116.48    3.86   0
  -7  -4   9   54.66    4.96   0
  -6 -12   8    0.41    4.62   0
  -6  -8   7  184.48    4.97   0
  -6   0   7    1.65    2.59   0
  -6   6   9    4.80    2.75   0
  -5 -15   7   24.95    4.34   0
  -5 -12   6   11.77    3.69   0
  -5  -3   5  186.12    3.34   0
  -5   7   7   44.65    2.24   0
  -4 -14   5  204.48    4.51   0
  -4  -9   4  433.63    4.45   0
  -4  12   8   83.24    1.78   0
  -3 -18   5   16.53    4.01   0
  -3 -15   4    8.10    2.74   0
  -3 -11   3   29.19    2.37   0
  -3   3   3 1805.63    4.41   0
  -3  10   5  122.27    1.12   0
  -2 -11   2   42.43    2.03   0
   0  -8   0  839.37    2.71   0
   1   5   0  991.83    2.85   0
   1  14   3    4.51    1.50   0
   2  11   1  420.69    3.06   0
   3  16   3   44.06    2.79   0
   4   1  -2  222.26    2.22   0
   5 -11  -2  307.03    1.91   0
   6   5  -2  124.23    2.89   0
   6   9  -1   20.53    2.54   0
   6  14   1  111.96    3.76   0
   7 -13  -2  172.74    2.31   0
   7  12   0   -2.03    3.26   0
   7  14   1   55.73    3.93   0
   8 -13  -2   11.93    1.96   0
   8   5  -2   37.98    3.17   0
   8  12   0   25.09    3.68   0
  10   3  -2  213.41    4.67   0
  -7  -8   9    1.29    5.11   0
  -7  -7   9   13.90    4.57   0
  -7  -6   9   96.36    5.22   0
  -7  -1   9   23.22    3.73   0
  -6  -9   7   10.46    3.83   0
  -6   1   7   10.58    2.58   0
  -5 -13   6  100.85    4.48   0
  -5  -8   5  210.86    3.96   0
  -5  -7   5   77.38    3.16   0
  -5  -1   5   22.83    2.23   0
  -4 -17   6   18.36    4.27   0
  -4 -15   5   10.26    3.67   0
  -4 -10   4    8.35    2.46   0
  -4   9   6  319.49    2.39   0
  -2 -19   4    5.07    3.39   0
  -2 -16   3   53.28    2.79   0
  -1 -19   3    7.74    2.74   0
  -1 -16   2  196.51    3.24   0
  -1 -11   1  562.45    3.41   0
   0 -21   3   15.59    2.85   0
   0 -15   1    7.12    1.68   0
   1   9   1 1756.66    4.62   0
   2 -16   0   47.11    1.27   0
   2   2  -1 1751.44    4.01   0
   3   5  -1   44.76    1.40   0
   4   0  -2 1494.91    4.81   0
   4   7  -1  954.32    4.83   0
   4  13   1  119.28    2.99   0
   5   3  -2   -0.84    1.86   0
   5   8  -1   81.21    2.64   0
   5  11   0  194.84    3.45   0
   6   4  -2   14.63    2.23   0
   7   9  -1    5.65    3.02   0
   9   4  -2    4.25    3.13   0
   9   8  -1   10.64    3.68   0
  10   2  -2   -2.43    3.31   0
  -7   0   9  250.65    5.21   0
  -7   1   9   28.12    4.01   0
  -6   2   7  307.06    4.10   0
  -6   5   8   61.90    2.60   0
  -6   7   9   24.32    2.79   0
  -5 -14   6   30.85    4.25   0
  -5   0   5  726.33    4.85   0
  -5   5   6  465.27    3.74   0
  -4 -18   6   35.79    4.75   0
  -4 -11   4  150.46    3.51   0
  -3 -19   5    3.96    4.11   0
  -3 -16   4  111.81    3.67   0
  -3 -12   3   28.60    2.53   0
  -2 -12   2  476.62    3.87   0
   0  -9   0   -2.13    0.86   0
   2  13   2  139.09    2.34   0
   3  14   2  216.46    3.13   0
   3  17   4    0.61    2.42   0
   4  -8  -2   25.26    0.96   0
   4  -1  -2  230.63    2.19   0
   4  10   0   19.42    2.12   0
   4  16   3  111.87    3.70   0
   5   2  -2  456.03    3.49   0
   5  15   2   -2.70    2.88   0
   6  11   0  110.01    3.39   0
   6  15   2   77.19    4.03   0
   7   8  -1   81.51    3.64   0
   7  11   0  109.36    3.88   0
   8   8  -1  145.41    4.17   0
   8  11   0   53.43    3.66   0
   9   3  -2    2.92    3.09   0
  -7  -6   8   -0.39    4.28   0
  -7  -4   8    2.03    3.64   0
  -7  -3   8   21.33    3.92   0
  -7   2   9   30.72    3.70   0
  -6 -12   7    7.82    4.09   0
  -6  -5   6  179.18    3.86   0
  -6  -4   6    8.55    3.09   0
  -5 -10   5    2.68    2.84   0
  -4 -16   5  100.83    4.22   0
  -4 -12   4  428.89    4.88   0
  -4   3   4 1004.29    4.12   0
  -3 -13   3   89.47    2.90   0
  -2 -17   3   61.85    3.23   0
  -2 -13   2   -6.38    2.25   0
  -1 -12   1    4.58    1.61   0
  -1  14   5   23.29    1.08   0
   0 -19   2   17.50    2.38   0
   1 -14   0  332.36    2.26   0
   2   7   0  330.19    2.34   0
   4  -2  -2  649.58    3.12   0
   4   6  -1   74.31    2.01   0
   5   7  -1  172.82    2.96   0
   5  16   3   19.21    3.56   0
   6   3  -2  991.14    5.55   0
   6  13   1  118.30    3.76   0
   7   3  -2   24.21    2.46   0
   8 -12  -2    2.58    1.78   0
   8   3  -2  298.19    4.35   0
   8  10   0    1.15    3.79   0
   9 -11  -2   89.14    2.69   0
   9   2  -2   32.47    3.24   0
  10   0  -2    4.90    3.25   0
  -7  -8   8   16.03    4.41   0
  -7  -7   8  289.53    6.38   0
  -7  -1   8  199.57    4.99   0
  -6 -13   7   43.15    4.56   0
  -6  -7   6   41.82    3.35   0
  -6  -6   6  227.88    4.28   0
  -6  -3   6  287.71    4.30   0
  -6  -2   6   57.54    2.87   0
  -6   6   8   41.10    2.62   0
  -5 -15   6   17.43    4.02   0
  -5 -11   5    7.33    3.26   0
  -5   2   5  104.88    2.60   0
  -5   8   7   25.37    1.82   0
  -5  11   9    5.07    1.83   0
  -4 -13   4   12.26    2.69   0
  -4   7   5  479.07    2.66   0
  -3 -17   4   47.54    3.36   0
  -3   4   3  324.99    1.89   0
  -2 -20   4    4.50    3.12   0
  -1 -20   3   -3.36    2.89   0
  -1 -17   2   16.53    2.50   0
   0 -16   1   12.97    1.86   0
   0 -10   0   91.48    1.46   0
   1  15   4    1.72    1.69   0
   2 -20   1   45.82    2.05   0
   2   1  -1  475.92    2.05   0
   2  10   1   93.26    1.96   0
   2  17   5   98.87    3.08   0
   3   4  -1   17.49    1.18   0
   4  -7  -2   32.50    1.01   0
   4  -3  -2  263.41    2.07   0
   4  14   2   34.84    2.54   0
   5 -10  -2  189.94    1.72   0
   5   1  -2 1100.46    4.87   0
   6   2  -2   13.20    2.13   0
   6   7  -1  208.55    3.46   0
   7   2  -2   11.34    2.62   0
   8 -11  -2   40.39    2.30   0
   8   2  -2    9.14    2.53   0
   9 -10  -2   -3.82    2.32   0
   9   0  -2    1.00    3.07   0
   9   6  -1  156.66    4.54   0
  10  -5  -2    2.95    2.82   0
  10  -4  -2    3.75    2.80   0
  10  -2  -2    1.46    3.06   0
  -7 -10   8    0.97    4.46   0
  -7   0   8   -1.85    3.05   0
  -7   3   9   -0.89    2.82   0
  -6 -14   7  110.23    5.01   0
  -6  -1   6   94.32    3.05   0
  -6   0   6   94.92    3.26   0
  -6   4   7  378.29    4.22   0
  -6   8   9  176.74    3.51   0
  -5 -16   6    7.28    3.93   0
  -5 -12   5  463.16    5.85   0
  -5  10   8   61.43    2.05   0
  -4 -17   5   12.71    3.65   0
  -4 -14   4   21.58    3.29   0
  -3 -14   3  134.67    3.19   0
  -2 -14   2  108.96    2.85   0
   3  11   1   11.69    1.91   0
   4  -6  -2 1592.54    3.96   0
   4  -5  -2   74.93    1.26   0
   5   0  -2    1.26    1.48   0
   5   6  -1  700.62    4.53   0
   6 -11  -2   29.87    1.48   0
   6   1  -2  441.71    3.78   0
   6  10   0   14.64    2.78   0
   6  12   1    7.13    3.15   0
   6  14   2   -3.59    3.03   0
   7 -11  -2  206.46    2.59   0
   7  12   1  480.58    5.99   0
   8   6  -1    3.46    2.97   0
   8   9   0  328.09    5.18   0
   9  -9  -2   15.01    2.52   0
   9  -1  -2  199.49    3.89   0
   9   5  -1    7.29    3.42   0
   9   8   0   -5.71    3.99   0
  -7 -11   8  142.76    5.91   0
  -7   1   8  205.64    4.29   0
  -6 -11   6   20.42    3.61   0
  -5 -13   5    1.27    3.32   0
  -5   3   5  191.92    2.74   0
  -4  -7   3  355.61    3.59   0
  -4  -6   3    8.97    2.01   0
  -4  -5   3  628.48    4.18   0
  -4   4   4   66.06    1.55   0
  -3 -18   4   20.41    3.21   0
  -3  -7   2  752.69    4.09   0
  -3  -6   2  254.54    2.52   0
  -3  -5   2  725.17    3.72   0
  -2 -18   3   -2.68    2.51   0
  -1 -13   1  111.41    2.04   0
   0 -20   2   60.27    2.66   0
   1   4   0  595.55    2.09   0
   1  11   2   54.37    1.42   0
   1  13   3  300.19    2.66   0
   1  16   5   10.76    2.06   0
   1  17   6    5.76    2.14   0
   2  14   3   29.13    2.28   0
   3  13   2  534.79    4.24   0
   4   5  -1  137.16    2.18   0
   5  -1  -2 1135.12    4.66   0
   6   6  -1    7.58    2.26   0
   7   1  -2  620.62    4.83   0
   7   9   0   -1.24    3.37   0
   8 -10  -2   -0.74    1.95   0
   8   0  -2    6.49    2.40   0
   9  -7  -2  125.20    3.26   0
   9  -5  -2  200.55    3.92   0
   9  -2  -2   32.35    2.78   0
  10   2  -1   77.35    3.94   0
  -7  -6   7  280.47    5.35   0
  -7  -5   7    5.83    3.64   0
  -7  -4   7   47.23    3.50   0
  -7   2   8   16.80    2.83   0
  -6 -12   6   19.65    3.81   0
  -6   1   6   92.33    2.75   0
  -5 -17   6   65.66    4.49   0
  -5 -14   5   38.27    3.74   0
  -5  -6   4   17.91    2.42   0
  -5  -5   4  200.01    3.25   0
  -5  -4   4  221.41    3.20   0
  -4 -18   5   10.86    3.57   0
  -4 -15   4  300.66    4.64   0
  -4  -9   3   27.48    2.41   0
  -4  -3   3  107.79    2.11   0
  -4  -2   3 1064.29    4.65   0
  -3 -15   3  263.81    3.93   0
   2   0  -1    0.31    0.61   0
   2   6   0 1183.42    3.92   0
   2  12   2  533.79    3.63   0
   3   3  -1 1192.55    4.09   0
   4  11   1  237.05    3.29   0
   5   9   0    4.80    2.25   0
   6   0  -2   16.73    2.01   0
   7   0  -2   -0.64    2.19   0
   8  -2  -2   10.48    2.31   0
   8  -1  -2  120.52    3.07   0
   8   5  -1    0.51    2.97   0
   9   7   0   83.77    4.13   0
;
_shelx_hkl_checksum     35854
_shelx_res_file
;
TITL C107SNb in P2(1)/n
    c107snb.res
    created by SHELXL-2019/3 at 15:50:52 on 11-Nov-2024
CELL  0.71073   7.9646  17.0830   8.0572  90.000 111.425  90.000
ZERR    4.000   0.0006   0.0015   0.0006   0.000   0.006   0.000
LATT  1
SYMM 1/2-X, 1/2+Y, 1/2-Z
SFAC C H N SE
UNIT 40 56 8 4
L.S. 4
SIZE 0.110  0.210  0.29
FMAP 2
PLAN -10 .5 -.5
TEMP -153
ACTA
CONF
BOND $H
WGHT    0.022400    1.255500
FVAR       0.48230
SE1   4    0.221554    0.417915    0.002911    11.00000    0.01898    0.03822 =
         0.01753    0.00338    0.00322   -0.00109
N2    3    0.067887    0.420339    0.132121    11.00000    0.01762    0.04100 =
         0.02443    0.00081    0.00418    0.00143
N3    3    0.130259    0.377340    0.270463    11.00000    0.01528    0.03509 =
         0.02158   -0.00111    0.00592   -0.00028
C3A   1    0.290599    0.338715    0.300986    11.00000    0.01645    0.02349 =
         0.01981   -0.00415    0.00634   -0.00403
C4    1    0.366500    0.290103    0.467369    11.00000    0.01950    0.02462 =
         0.02165    0.00083    0.00611   -0.00250
AFIX  23
H4A   2    0.467261    0.257977    0.460615    11.00000   -1.20000
H4B   2    0.271954    0.254034    0.474213    11.00000   -1.20000
AFIX   0
C5    1    0.435050    0.340333    0.637476    11.00000    0.02050    0.02795 =
         0.01897    0.00098    0.00632   -0.00059
AFIX  23
H5A   2    0.331482    0.368148    0.650443    11.00000   -1.20000
H5B   2    0.486911    0.305438    0.741913    11.00000   -1.20000
AFIX   0
C6    1    0.577634    0.400499    0.637900    11.00000    0.02113    0.02434 =
         0.01976   -0.00152    0.00537   -0.00085
AFIX  23
H6A   2    0.525551    0.434969    0.532727    11.00000   -1.20000
H6B   2    0.606410    0.433562    0.745666    11.00000   -1.20000
AFIX   0
C7    1    0.752880    0.365331    0.634665    11.00000    0.01687    0.02480 =
         0.02323    0.00374    0.00208    0.00063
AFIX  23
H7A   2    0.836267    0.356584    0.758932    11.00000   -1.20000
H7B   2    0.725966    0.313698    0.574953    11.00000   -1.20000
AFIX   0
C8    1    0.847572    0.416139    0.539553    11.00000    0.01625    0.02497 =
         0.02573   -0.00192    0.00350   -0.00272
AFIX  23
H8A   2    0.965934    0.392425    0.555708    11.00000   -1.20000
H8B   2    0.870326    0.468471    0.596223    11.00000   -1.20000
AFIX   0
C9    1    0.739952    0.426099    0.339203    11.00000    0.01678    0.02136 =
         0.02644    0.00144    0.00727   -0.00051
AFIX  23
H9A   2    0.626221    0.454180    0.322631    11.00000   -1.20000
H9B   2    0.810602    0.458548    0.286372    11.00000   -1.20000
AFIX   0
C10   1    0.696458    0.349275    0.242796    11.00000    0.01803    0.02837 =
         0.02564   -0.00280    0.01048    0.00111
AFIX  43
H10   2    0.794761    0.321303    0.231365    11.00000   -1.20000
AFIX   0
C11   1    0.534959    0.316278    0.171771    11.00000    0.02293    0.02769 =
         0.02289   -0.00532    0.01211   -0.00140
AFIX  43
H11   2    0.527227    0.267070    0.114513    11.00000   -1.20000
AFIX   0
C11A  1    0.366644    0.350801    0.175675    11.00000    0.01685    0.02554 =
         0.01643   -0.00340    0.00484   -0.00462
HKLF 4
REM  C107SNb in P2(1)/n
REM wR2 = 0.0674, GooF = S = 1.124, Restrained GooF = 1.124 for all data
REM R1 = 0.0300 for 2093 Fo > 4sig(Fo) and 0.0406 for all 2430 data
REM 118 parameters refined using 0 restraints
END
WGHT      0.0224      1.2433
REM Highest difference peak  0.408,  deepest hole -0.397,  1-sigma level  0.073
Q1    1   0.3177  0.3765  0.0878  11.00000  0.05    0.41
Q2    1   0.7926  0.4142  0.4497  11.00000  0.05    0.35
Q3    1   0.3479  0.3545  0.2552  11.00000  0.05    0.35
Q4    1   0.1740  0.4220  0.1455  11.00000  0.05    0.32
Q5    1   0.6602  0.3752  0.6254  11.00000  0.05    0.31
Q6    1   0.2237  0.4491  0.1592  11.00000  0.05    0.29
Q7    1   0.1418  0.3952 -0.1262  11.00000  0.05    0.28
Q8    1   0.3199  0.4348  0.1361  11.00000  0.05    0.28
Q9    1   0.4654  0.3446  0.1372  11.00000  0.05    0.27
Q10   1   0.0809  0.3898  0.0232  11.00000  0.05    0.26
;
_shelx_res_checksum     49941
data_global
_journal_date_recd_electronic     2024-11-13
_journal_date_accepted     2024-11-14
_journal_name_full     'IUCrData'
_journal_year     2024
_journal_volume     9
_journal_issue      1
_journal_page_first     0
_journal_page_last     0
_journal_paper_category     HO
_journal_paper_doi     10.1107/S2414314624011076
_journal_coeditor_code     BT4160
_publ_contact_author_name     'Heiner Detert'
_publ_contact_author_address
;
University of Mainz
Department of Chemistry
Duesbergweg 10-14
55099 Mainz
Germany
;
_publ_contact_author_email     'detert@uni-mainz.de'
_publ_contact_author_fax     '+496131-3925338'
_publ_contact_author_phone     '+496131-3924189'
_publ_section_title
;\
(10<i>Z</i>)-4<i>H</i>,5<i>H</i>,6<i>H</i>,7<i>H</i>,8<i>H</i>,9<i>H</i>-\
Cyclodeca[<i>d</i>][1,2,3]selenadiazole
;
loop_
    _publ_author_name
    _publ_author_address
    'Schollmeyer, Dieter'
;
University of Mainz
Department of Chemistry
Duesbergweg 10-14
55099 Mainz
Germany
;
    'Detert, Heiner'
;
University of Mainz
Department of Chemistry
Duesbergweg 10-14
55099 Mainz
Germany
;
_publ_section_synopsis
;
In the title compound, which was prepared from a semicarbazone and selenium
dioxide, the planes of the heterocycle and the <i>cis</i> double bond are
almost mutually orthogonal and the hexamethylene tether is nearly strain-free.
;
