# Supplementary material for: (10Z)-4H,5H,6H,7H,8H,9H-Cyclo­deca­[d][1,2,3]selena­diazole
Source: IUCrdata. 2024 Nov 19;9(Pt 11):x241107. doi: 10.1107/S2414314624011076 (PMC11618876; doi:10.1107/S2414314624011076)
Supplement: Supplementary file 2 [file x-09-x241107-Isup2.hkl]

data_I                                                                          
_shelx_title ' C107SNb in P2(1)/n'                                              
_shelx_refln_list_code          4                                               
_shelx_F_calc_maximum      202.45                                               
_exptl_crystal_F_000       488.00                                               
_reflns_d_resolution_high  0.7600                                               
                                                                                
loop_                                                                           
 _space_group_symop_operation_xyz                                               
 'x, y, z'                                                                      
 '-x+1/2, y+1/2, -z+1/2'                                                        
 '-x, -y, -z'                                                                   
 'x-1/2, -y-1/2, z-1/2'                                                         
                                                                                
_cell_length_a     7.9646                                                       
_cell_length_b    17.0830                                                       
_cell_length_c     8.0572                                                       
_cell_angle_alpha  90.000                                                       
_cell_angle_beta  111.425                                                       
_cell_angle_gamma  90.000                                                       
                                                                                
_shelx_F_squared_multiplier     1.000                                           
                                                                                
loop_                                                                           
 _refln_index_h                                                                 
 _refln_index_k                                                                 
 _refln_index_l                                                                 
 _refln_F_squared_calc                                                          
 _refln_F_squared_meas                                                          
 _refln_F_squared_sigma                                                         
 _refln_observed_status                                                         
   2   0   0      17249.65      17637.02        24.12 o                         
   4   0   0       3126.13       3148.69        15.86 o                         
   6   0   0       1798.03       1777.50        17.07 o                         
   8   0   0        100.68        107.65        13.11 o                         
   1   1   0         32.97         48.67         2.02 o                         
   2   1   0         25.67         16.06         2.68 o                         
   3   1   0       2412.74       2246.10        10.45 o                         
   4   1   0        126.01         91.61         5.01 o                         
   5   1   0       1732.29       1672.39        56.38 o                         
   6   1   0       1367.63       1314.23        47.61 o                         
   7   1   0       1058.12       1048.93        11.31 o                         
   8   1   0        514.97        528.08        15.71 o                         
   9   1   0        647.41        661.88        39.74 o                         
   0   2   0       1502.92       1383.87         3.74 o                         
   1   2   0       7425.01       8146.23       334.90 o                         
   2   2   0       3262.82       3245.86        69.77 o                         
   3   2   0        859.01        758.68        21.65 o                         
   4   2   0        845.16        817.24        17.63 o                         
   5   2   0        464.56        430.15        18.85 o                         
   6   2   0        490.17        487.97        17.11 o                         
   7   2   0        254.11        253.80        21.80 o                         
   8   2   0          2.86         25.18         8.87 o                         
   9   2   0          6.72         12.44         9.80 o                         
   1   3   0       4198.05       4253.12        10.02 o                         
   2   3   0       5184.27       5380.07       116.08 o                         
   3   3   0        152.49        159.01         3.50 o                         
   4   3   0       1282.39       1199.41        32.18 o                         
   5   3   0        127.07        136.99         6.14 o                         
   6   3   0       2979.10       3037.39        75.58 o                         
   7   3   0        115.84        127.20        52.94 o                         
   8   3   0       2629.36       2632.34        55.18 o                         
   9   3   0          0.80        -10.84        10.84 o                         
   0   4   0      31505.58      34356.57        24.98 o                         
   1   4   0       2696.81       2555.08         6.43 o                         
   2   4   0       4682.58       4627.49       106.66 o                         
   3   4   0       5258.86       5271.68        74.74 o                         
   4   4   0        506.34        472.40         9.91 o                         
   5   4   0       2686.13       2703.74        77.68 o                         
   6   4   0        545.49        540.52        45.25 o                         
   7   4   0         15.08         18.38         7.76 o                         
   8   4   0         13.25         24.69        15.93 o                         
   9   4   0         46.25         57.91        15.80 o                         
   1   5   0       4345.07       4247.37        16.36 o                         
   2   5   0        840.12        852.76        20.87 o                         
   3   5   0       2448.88       2424.07        70.83 o                         
   4   5   0        196.90        188.04         8.86 o                         
   5   5   0       1864.69       1787.78        23.64 o                         
   6   5   0       1152.33       1147.75        20.89 o                         
   7   5   0        822.37        820.16        10.79 o                         
   8   5   0        829.22        861.48        29.23 o                         
   9   5   0        579.48        584.33        12.92 o                         
   0   6   0       9552.74       9321.91        44.88 o                         
   1   6   0          4.47         10.63         2.36 o                         
   2   6   0       5404.84       5133.11        44.09 o                         
   3   6   0        221.34        236.69         4.66 o                         
   4   6   0       2289.54       2295.77        13.18 o                         
   5   6   0         70.10         93.35         6.39 o                         
   6   6   0       1164.73       1146.79        45.66 o                         
   7   6   0          6.08         11.20         8.51 o                         
   8   6   0         70.60         62.63        32.39 o                         
   9   6   0         29.37         26.71        25.43 o                         
   1   7   0        681.83        729.26        11.24 o                         
   2   7   0       1384.79       1428.18         8.62 o                         
   3   7   0       2062.25       2230.61        10.75 o                         
   4   7   0        192.50        207.02         4.73 o                         
   5   7   0       2324.33       2464.96        60.87 o                         
   6   7   0        279.97        291.73        18.72 o                         
   7   7   0       2143.76       2139.44        18.27 o                         
   8   7   0        607.13        583.54        11.97 o                         
   9   7   0        366.46        354.77        11.76 o                         
   0   8   0       3653.79       3566.50        47.10 o                         
   1   8   0       3768.21       3593.49        20.76 o                         
   2   8   0        865.79        812.20         5.24 o                         
   3   8   0       3533.91       3426.67        10.48 o                         
   4   8   0       1296.86       1292.87        13.46 o                         
   5   8   0        774.16        703.75        13.18 o                         
   6   8   0        162.37        176.47         7.93 o                         
   7   8   0         91.35         87.10         8.26 o                         
   8   8   0         20.69         23.34        10.30 o                         
   9   8   0          0.27        -10.83        10.83 o                         
   1   9   0        201.08        238.57         3.77 o                         
   2   9   0       1035.64        997.59        27.79 o                         
   3   9   0         29.82         37.16         3.74 o                         
   4   9   0        350.16        346.46         8.32 o                         
   5   9   0         31.08         22.08         4.64 o                         
   6   9   0       2851.20       2866.76        38.63 o                         
   7   9   0          0.64         -2.37         9.79 o                         
   8   9   0       1406.31       1417.18        12.75 o                         
   0  10   0        378.14        372.29        23.04 o                         
   1  10   0       2716.85       2701.89        80.29 o                         
   2  10   0         45.35         50.92         6.77 o                         
   3  10   0       2612.39       2691.15        24.57 o                         
   4  10   0         96.97         81.41         4.36 o                         
   5  10   0       1831.10       1819.55        10.71 o                         
   6  10   0         74.29         60.98         8.21 o                         
   7  10   0         83.59         77.79         9.38 o                         
   8  10   0         12.59          2.77        10.63 o                         
   1  11   0         85.87         84.86         4.60 o                         
   2  11   0          7.18         -1.28         7.33 o                         
   3  11   0       1241.88       1303.91        14.57 o                         
   4  11   0        516.20        537.04        11.93 o                         
   5  11   0        814.35        831.69         7.72 o                         
   6  11   0        513.07        475.26        10.61 o                         
   7  11   0        437.74        472.28        11.05 o                         
   8  11   0        278.64        243.79        13.59 o                         
   0  12   0       6187.94       6037.54        21.45 o                         
   1  12   0         28.16         48.51         8.73 o                         
   2  12   0       2464.50       2489.37        15.86 o                         
   3  12   0        374.43        373.26         6.49 o                         
   4  12   0       1967.38       1899.36        15.12 o                         
   5  12   0          7.83         -4.78         4.78 o                         
   6  12   0        497.28        505.17        10.49 o                         
   7  12   0         10.80         15.55        22.18 o                         
   8  12   0         86.34         91.52        22.10 o                         
   1  13   0         40.10         48.56         8.73 o                         
   2  13   0         98.78        101.87         4.81 o                         
   3  13   0         86.36         92.80         6.86 o                         
   4  13   0          7.67         -6.04         6.04 o                         
   5  13   0        526.58        538.82         9.23 o                         
   6  13   0         85.37        109.38         7.16 o                         
   7  13   0        446.85        452.06        11.79 o                         
   0  14   0       2191.67       2063.26        14.79 o                         
   1  14   0       1436.72       1416.99        17.35 o                         
   2  14   0       1760.99       1854.66        31.47 o                         
   3  14   0       1030.17       1048.24        65.56 o                         
   4  14   0        228.90        257.86         9.24 o                         
   5  14   0       1094.71       1050.16        42.11 o                         
   6  14   0        102.01        120.82         8.07 o                         
   7  14   0         43.74         47.27         9.67 o                         
   1  15   0         96.15        111.09         8.13 o                         
   2  15   0          5.07          3.70         4.37 o                         
   3  15   0          5.08          5.71         4.54 o                         
   4  15   0        507.81        515.90        10.04 o                         
   5  15   0          1.68         13.29         6.74 o                         
   6  15   0       1132.09       1103.28        36.97 o                         
   7  15   0        128.91        151.58         9.77 o                         
   0  16   0        650.06        594.61        10.58 o                         
   1  16   0        677.03        653.46        12.34 o                         
   2  16   0        203.42        207.86        13.03 o                         
   3  16   0        106.48        111.28         4.17 o                         
   4  16   0          2.09         10.06         7.54 o                         
   5  16   0        149.65        135.17         7.57 o                         
   6  16   0         24.05         42.81         7.73 o                         
   1  17   0          2.49          3.87         8.81 o                         
   2  17   0        194.33        185.03         4.87 o                         
   3  17   0          6.70         12.50         4.68 o                         
   4  17   0         75.74         74.83         3.24 o                         
   5  17   0        320.05        320.41         6.87 o                         
   6  17   0        251.35        242.71         8.28 o                         
   0  18   0       1365.10       1307.95        15.18 o                         
   1  18   0          5.56          6.75         9.67 o                         
   2  18   0        922.54        865.36        24.07 o                         
   3  18   0          0.48          4.15         3.41 o                         
   4  18   0        400.55        401.86        13.82 o                         
   5  18   0          8.24         -5.23         5.69 o                         
   1  19   0        251.75        221.06         6.44 o                         
   2  19   0          0.65          2.64         3.76 o                         
   3  19   0        504.21        431.34         6.69 o                         
   4  19   0          7.73          0.58        14.47 o                         
   5  19   0         93.96         92.21         4.31 o                         
   1  20   0         31.77         21.54         6.17 o                         
   2  20   0        207.91        242.01        20.29 o                         
   3  20   0        215.40        239.46        27.04 o                         
   4  20   0        175.51        171.62         9.39 o                         
   1  21   0         19.67          3.59         4.31 o                         
   2  21   0         96.34         87.20        13.89 o                         
   3  21   0          0.26         -5.68        13.84 o                         
   0  22   0          4.41         -3.58         5.19 o                         
   1  22   0        264.09        256.09        20.76 o                         
   2  22   0          4.76          3.01        11.35 o                         
  -9   0   1       1705.24       1689.37        22.48 o                         
  -7   0   1       6945.77       6499.31        30.44 o                         
  -5   0   1       1257.32       1181.90        11.82 o                         
  -1   0   1       8796.56       9814.33        14.19 o                         
   1   0   1         72.18         58.29         1.97 o                         
   3   0   1       4225.79       4124.87        13.22 o                         
   5   0   1       3656.54       3580.06        21.58 o                         
   7   0   1       2393.29       2415.31        22.91 o                         
   9   0   1        848.61        835.70        20.76 o                         
 -10   1   1        123.53        107.36        11.36 o                         
  -9   1   1         21.66         13.61         9.85 o                         
  -8   1   1          5.25         -8.31         8.31 o                         
  -7   1   1        165.47        139.24        20.83 o                         
  -6   1   1        414.10        429.72        42.75 o                         
  -5   1   1       2499.33       2550.04        45.85 o                         
  -4   1   1       3855.63       3808.34        15.39 o                         
  -2   1   1       2087.57       2046.02         8.81 o                         
  -1   1   1       4503.99       5120.93        51.49 o                         
   0   1   1       3163.26       3475.97        24.18 o                         
   1   1   1       4144.17       4321.83        24.88 o                         
   2   1   1       8093.75       7955.79        73.92 o                         
   3   1   1       1290.50       1245.61        13.95 o                         
   4   1   1       2543.33       2564.34        11.33 o                         
   5   1   1         34.83         37.22         6.56 o                         
   6   1   1        768.27        736.19        35.98 o                         
   7   1   1        178.12        182.51         9.10 o                         
   8   1   1          1.42         15.51        20.29 o                         
   9   1   1         24.78          5.98        32.22 o                         
 -10   2   1        394.49        349.78        18.23 o                         
  -9   2   1        214.29        203.55        10.10 o                         
  -8   2   1       1336.72       1336.52        13.47 o                         
  -7   2   1        645.18        638.05         9.12 o                         
  -6   2   1       2072.59       2028.60        23.02 o                         
  -5   2   1       1534.74       1490.86         8.96 o                         
  -4   2   1       1550.69       1470.07        10.06 o                         
  -3   2   1        523.50        649.68         5.72 o                         
  -2   2   1       7626.08       7529.58        17.24 o                         
  -1   2   1          0.98          5.63         0.77 o                         
   0   2   1       4860.86       5003.51        79.12 o                         
   1   2   1        175.76        189.59         4.05 o                         
   2   2   1        981.14        942.92         8.22 o                         
   3   2   1        832.26        824.74        10.77 o                         
   4   2   1       2409.66       2461.40        10.19 o                         
   5   2   1        460.81        430.47         7.76 o                         
   6   2   1       3213.33       3208.56        16.74 o                         
   7   2   1       1394.06       1316.31        67.71 o                         
   8   2   1        657.27        656.49        58.60 o                         
   9   2   1        391.61        382.95        12.72 o                         
  -9   3   1         66.14         42.99        16.08 o                         
  -8   3   1         37.63         27.78         8.05 o                         
  -7   3   1        244.89        236.48        19.20 o                         
  -6   3   1        248.68        248.07         7.08 o                         
  -5   3   1       4570.31       4608.46        63.11 o                         
  -4   3   1         79.05        106.88         5.55 o                         
  -3   3   1       5308.89       5330.10       166.40 o                         
  -2   3   1        675.60        655.11         9.57 o                         
  -1   3   1      18414.41      18825.25       242.50 o                         
   0   3   1       1073.20       1069.19         5.23 o                         
   1   3   1      40987.05      42341.44       256.02 o                         
   2   3   1          1.21          1.61         3.07 o                         
   3   3   1       3026.77       2924.34        22.33 o                         
   4   3   1        107.36        147.16         4.61 o                         
   5   3   1       1151.62       1145.64        19.45 o                         
   6   3   1          0.52        -10.98        10.98 o                         
   7   3   1        442.37        430.33        10.80 o                         
   8   3   1         18.21         -2.30        21.84 o                         
   9   3   1          0.65        -12.85        12.85 o                         
  -9   4   1        478.32        523.14        14.66 o                         
  -8   4   1       1301.46       1334.85        13.48 o                         
  -7   4   1       2191.14       2137.40        13.64 o                         
  -6   4   1       3259.76       3255.34        41.21 o                         
  -5   4   1        378.96        407.12         8.04 o                         
  -4   4   1       3866.50       3912.59        15.13 o                         
  -3   4   1         68.82         79.44         3.29 o                         
  -2   4   1        810.67        765.52        37.25 o                         
  -1   4   1       2128.94       2157.62        29.69 o                         
   0   4   1        248.69        255.37         6.45 o                         
   1   4   1        546.40        564.88         3.81 o                         
   2   4   1        733.52        695.96         5.13 o                         
   3   4   1        407.46        404.38         5.36 o                         
   4   4   1       1771.34       1758.66        10.08 o                         
   5   4   1        729.01        761.32         9.15 o                         
   6   4   1        698.87        701.71        15.73 o                         
   7   4   1        561.53        582.44        10.89 o                         
   8   4   1        831.57        850.03        14.15 o                         
   9   4   1         34.30         24.09        12.55 o                         
  -9   5   1         64.76         53.73        18.51 o                         
  -8   5   1          0.88          6.74         7.23 o                         
  -7   5   1         29.95         42.34         7.24 o                         
  -6   5   1        924.96        919.24         9.13 o                         
  -5   5   1        184.54        180.30         6.88 o                         
  -4   5   1        691.45        598.97         7.54 o                         
  -3   5   1        247.83        191.99         3.45 o                         
  -2   5   1       3674.44       3646.87        41.34 o                         
  -1   5   1       2946.98       2887.36        76.91 o                         
   0   5   1       6005.34       6000.58        12.32 o                         
   1   5   1       4944.64       4825.34        36.48 o                         
   2   5   1       6998.69       6804.30        11.87 o                         
   3   5   1       1522.12       1449.05        37.62 o                         
   4   5   1       2914.51       2825.79        29.64 o                         
   5   5   1       1484.33       1440.95        26.47 o                         
   6   5   1        296.30        280.32         8.42 o                         
   7   5   1         56.59         80.02        32.16 o                         
   8   5   1         29.44         36.02        10.30 o                         
   9   5   1          5.96         22.73        10.90 o                         
  -9   6   1        679.75        656.23        17.17 o                         
  -8   6   1         17.68         20.89         7.94 o                         
  -7   6   1       1491.46       1553.37        24.14 o                         
  -6   6   1         38.47         29.68         5.18 o                         
  -5   6   1       3130.58       3147.27       114.91 o                         
  -4   6   1        372.05        372.33        39.68 o                         
  -3   6   1         35.64         77.37         7.27 o                         
  -2   6   1        316.34        322.98         4.36 o                         
  -1   6   1        741.95        736.43        19.86 o                         
   0   6   1         27.17         28.21         2.88 o                         
   1   6   1        809.81        851.84         4.70 o                         
   2   6   1        533.45        529.64         5.51 o                         
   3   6   1       3768.78       3801.77        50.54 o                         
   4   6   1        289.71        283.70         6.61 o                         
   5   6   1       1187.23       1203.93        10.13 o                         
   6   6   1        207.65        217.95         7.57 o                         
   7   6   1       3195.03       3241.32        67.26 o                         
   8   6   1          1.43         23.89        17.65 o                         
  -9   7   1          7.78          2.11         9.94 o                         
  -8   7   1         27.63         14.75         8.96 o                         
  -7   7   1         10.44         24.61         7.66 o                         
  -6   7   1        950.42        914.08        16.57 o                         
  -5   7   1        751.20        758.45        12.66 o                         
  -4   7   1       4265.80       4136.78        26.80 o                         
  -3   7   1         90.65         89.71        14.55 o                         
  -2   7   1       4303.07       4103.84        45.16 o                         
  -1   7   1        806.10        766.57        17.17 o                         
   0   7   1       5102.27       4854.79        12.22 o                         
   1   7   1       5796.70       5853.53        44.58 o                         
   2   7   1       3358.92       3183.20        27.31 o                         
   3   7   1        779.65        823.70         7.18 o                         
   4   7   1       3206.77       3175.38        32.51 o                         
   5   7   1        507.60        521.42         6.91 o                         
   6   7   1       1089.44       1028.84         9.74 o                         
   7   7   1         32.46         34.02        11.76 o                         
   8   7   1          9.87         28.47        12.21 o                         
  -9   8   1         40.86         58.58        10.62 o                         
  -8   8   1        587.10        614.84        12.62 o                         
  -7   8   1        340.43        354.00         7.60 o                         
  -6   8   1       1229.23       1286.09        33.34 o                         
  -5   8   1        357.08        359.39         7.42 o                         
  -4   8   1       2357.76       2426.90        25.56 o                         
  -3   8   1        656.11        688.59         5.63 o                         
  -2   8   1        575.69        588.94         4.45 o                         
  -1   8   1         57.71         67.07         2.64 o                         
   0   8   1        181.64        236.97         9.44 o                         
   1   8   1       1043.26       1080.02        14.02 o                         
   2   8   1       1996.30       2001.24        10.45 o                         
   3   8   1        493.54        509.94         6.63 o                         
   4   8   1       1185.88       1166.30         9.97 o                         
   5   8   1        641.39        622.62         9.49 o                         
   6   8   1        196.93        226.58         6.82 o                         
   7   8   1        833.63        878.25        35.34 o                         
   8   8   1        278.03        279.25        47.38 o                         
  -9   9   1         43.15         33.02        10.64 o                         
  -8   9   1         11.67         33.84         9.08 o                         
  -7   9   1          4.39         19.06         6.79 o                         
  -6   9   1        112.91        103.79         6.93 o                         
  -5   9   1       1393.57       1382.32         9.74 o                         
  -4   9   1         46.16         48.69         5.24 o                         
  -3   9   1       2137.13       2033.27        39.44 o                         
  -2   9   1          1.79          5.75         1.63 o                         
  -1   9   1       5949.81       5821.92        18.20 o                         
   0   9   1        221.79        233.49         4.62 o                         
   1   9   1       7704.73       7536.81        20.76 o                         
   2   9   1          0.38         -4.89         4.89 o                         
   3   9   1       3110.46       3249.34        12.04 o                         
   4   9   1        318.81        302.85         5.87 o                         
   5   9   1       1306.26       1308.89        24.38 o                         
   6   9   1         70.63         83.21         7.33 o                         
   7   9   1        243.15        245.81        12.66 o                         
   8   9   1         14.20         42.49        17.28 o                         
  -9  10   1         20.77          8.33         8.84 o                         
  -8  10   1        500.21        527.25        12.80 o                         
  -7  10   1         93.80         95.77        14.51 o                         
  -6  10   1       2309.50       2181.49        30.94 o                         
  -5  10   1        145.84        125.18        13.46 o                         
  -4  10   1       2669.60       2747.09        11.75 o                         
  -3  10   1         88.12         95.57         4.16 o                         
  -2  10   1       1661.98       1685.40        19.11 o                         
  -1  10   1         83.51         84.33         5.52 o                         
   0  10   1        235.86        265.87        14.36 o                         
   1  10   1         39.17         50.70         4.17 o                         
   2  10   1        365.21        387.77         6.60 o                         
   3  10   1        681.21        699.62        10.29 o                         
   4  10   1         63.56         77.69         7.19 o                         
   5  10   1         52.46         52.62         7.22 o                         
   6  10   1        722.03        761.93        10.48 o                         
   7  10   1        225.14        212.61        17.84 o                         
   8  10   1        563.68        553.01        39.06 o                         
  -8  11   1        114.24        134.49        10.06 o                         
  -7  11   1         48.06         27.83        13.09 o                         
  -6  11   1        360.62        391.63         7.31 o                         
  -5  11   1        225.16        234.24         6.97 o                         
  -4  11   1       2166.03       2117.65        70.25 o                         
  -3  11   1       2077.10       2087.66         7.75 o                         
  -2  11   1       2216.02       2003.12       118.61 o                         
  -1  11   1       2418.37       2426.28         8.53 o                         
   0  11   1       3003.94       3030.11        72.85 o                         
   1  11   1       1522.98       1426.22         8.86 o                         
   2  11   1       1854.80       1855.77        21.93 o                         
   3  11   1         61.67         53.98         4.56 o                         
   4  11   1       1012.35       1003.62         6.89 o                         
   5  11   1          4.10         -6.74         6.74 o                         
   6  11   1        428.19        382.40         9.31 o                         
   7  11   1         87.36         88.23        11.13 o                         
   8  11   1          0.40         24.01        10.60 o                         
  -8  12   1         29.48         31.40         9.18 o                         
  -7  12   1       1491.86       1512.90        15.28 o                         
  -6  12   1         43.91         32.81         7.38 o                         
  -5  12   1       1075.43       1110.43        20.74 o                         
  -4  12   1         12.49         16.81         6.92 o                         
  -3  12   1        226.07        226.20         9.91 o                         
  -2  12   1        209.83        207.77         8.34 o                         
  -1  12   1         40.28         41.05         8.12 o                         
   0  12   1        160.92        160.94        10.83 o                         
   1  12   1        295.83        304.77         3.99 o                         
   2  12   1         24.44         32.54         4.28 o                         
   3  12   1        333.40        348.65         6.66 o                         
   4  12   1         12.82          7.55         6.87 o                         
   5  12   1       1056.43       1093.52         9.10 o                         
   6  12   1         15.11         29.67         9.65 o                         
   7  12   1       1961.03       1988.58        73.64 o                         
  -8  13   1          4.04          3.16         7.79 o                         
  -7  13   1          0.92          8.20         9.95 o                         
  -6  13   1         41.55         24.77        18.64 o                         
  -5  13   1         32.13         40.54         5.69 o                         
  -4  13   1        710.18        692.87         6.46 o                         
  -3  13   1         51.53         48.78         3.59 o                         
  -2  13   1       1655.04       1716.88        15.78 o                         
  -1  13   1        454.39        484.23         5.17 o                         
   0  13   1       1946.69       1993.69        34.56 o                         
   1  13   1        575.91        534.31         7.81 o                         
   2  13   1       1342.01       1342.67         7.96 o                         
   3  13   1         42.44         43.88         7.67 o                         
   4  13   1        467.70        511.16         5.95 o                         
   5  13   1         12.38          0.43         6.97 o                         
   6  13   1        516.86        492.66         9.08 o                         
   7  13   1         56.46         63.61        11.06 o                         
  -7  14   1        194.93        198.44         9.19 o                         
  -6  14   1        609.44        616.12         9.35 o                         
  -5  14   1        238.87        284.65        12.21 o                         
  -4  14   1        939.25        985.93        19.52 o                         
  -3  14   1         25.53          5.12         9.33 o                         
  -2  14   1        959.08        987.33        15.30 o                         
  -1  14   1         85.50         98.83         4.89 o                         
   0  14   1          8.26         25.14         5.49 o                         
   1  14   1         70.61         77.22         4.28 o                         
   2  14   1         17.17         19.87         9.26 o                         
   3  14   1        267.01        268.67        14.77 o                         
   4  14   1        113.01        117.74         6.48 o                         
   5  14   1        262.17        248.76         7.48 o                         
   6  14   1        449.08        474.51        11.26 o                         
   7  14   1        218.59        246.74        11.84 o                         
  -7  15   1          2.33          8.32         7.48 o                         
  -6  15   1          2.20          3.83         7.14 o                         
  -5  15   1        540.74        520.78         6.61 o                         
  -4  15   1         13.38          5.46        10.27 o                         
  -3  15   1       2440.42       2462.94        22.01 o                         
  -2  15   1        100.56         92.47         9.37 o                         
  -1  15   1       2195.25       2241.87        18.83 o                         
   0  15   1         25.26         26.29         3.64 o                         
   1  15   1       2082.45       2082.84        19.32 o                         
   2  15   1          5.87         -0.99         4.05 o                         
   3  15   1        188.69        199.93         6.84 o                         
   4  15   1          4.70          3.87         5.08 o                         
   5  15   1        271.70        288.50         7.38 o                         
   6  15   1         22.22          3.42         9.46 o                         
  -7  16   1        125.43        113.68         7.67 o                         
  -6  16   1        427.43        439.27        11.70 o                         
  -5  16   1         74.46         70.40        16.14 o                         
  -4  16   1        297.09        298.92        12.77 o                         
  -3  16   1          3.60          4.77         9.59 o                         
  -2  16   1        326.17        337.95        11.48 o                         
  -1  16   1         84.83         79.32         4.11 o                         
   0  16   1         38.15         57.24         6.31 o                         
   1  16   1         53.59         49.01         5.02 o                         
   2  16   1        362.31        400.24         9.03 o                         
   3  16   1         26.34         29.28         4.41 o                         
   4  16   1        395.17        461.17         6.67 o                         
   5  16   1         10.53         13.77         5.82 o                         
   6  16   1        136.07        164.29        10.40 o                         
  -6  17   1         20.17         33.88         9.69 o                         
  -5  17   1         82.20         91.48        13.63 o                         
  -4  17   1        269.48        301.80        14.10 o                         
  -3  17   1        147.00        172.57        11.31 o                         
  -2  17   1        731.20        723.19        15.69 o                         
  -1  17   1        902.70        905.95         5.16 o                         
   0  17   1        385.77        405.54         5.91 o                         
   1  17   1        680.87        690.18         8.61 o                         
   2  17   1        338.57        348.26         7.23 o                         
   3  17   1        671.35        687.19        18.08 o                         
   4  17   1        456.21        422.48         9.24 o                         
   5  17   1        195.10        186.49         7.16 o                         
  -6  18   1         99.12        122.93        10.63 o                         
  -5  18   1        298.27        309.94        25.92 o                         
  -4  18   1          0.19         68.14        14.27 o                         
  -3  18   1         31.15         27.39        11.44 o                         
  -2  18   1         63.14         68.96        11.99 o                         
  -1  18   1          1.38         13.28        10.96 o                         
   0  18   1         21.02         14.42        12.66 o                         
   1  18   1          2.37         -5.46         5.46 o                         
   2  18   1         75.38         72.35         4.51 o                         
   3  18   1        132.56        141.48         7.60 o                         
   4  18   1          3.55         -7.34         7.34 o                         
   5  18   1        225.95        222.12         8.31 o                         
  -5  19   1          5.84         -0.90        10.03 o                         
  -4  19   1        160.07        162.03        14.79 o                         
  -3  19   1         94.86         67.80        12.85 o                         
  -2  19   1         34.05         20.42        12.30 o                         
  -1  19   1        240.52        245.09        12.85 o                         
   0  19   1        747.20        733.33        10.88 o                         
   1  19   1         91.38         79.50         5.83 o                         
   2  19   1        396.87        379.15         7.81 o                         
   3  19   1          3.27         14.28         6.50 o                         
   4  19   1        113.54        107.92         6.63 o                         
  -4  20   1         73.89         75.10        14.10 o                         
  -3  20   1         46.26         58.90        14.10 o                         
  -2  20   1         23.43          5.07        11.95 o                         
  -1  20   1          0.22          3.18        12.08 o                         
   0  20   1          5.93         23.73         4.47 o                         
   1  20   1          0.09         -4.26         7.39 o                         
   2  20   1        187.27        204.55         8.15 o                         
   3  20   1         33.03         16.98         8.00 o                         
  -3  21   1         92.72         76.65        14.06 o                         
  -2  21   1          6.27         29.41        13.03 o                         
  -1  21   1        594.30        584.03        16.16 o                         
   0  21   1          1.73         -3.46         3.46 o                         
   1  21   1        560.59        544.91         9.59 o                         
   2  21   1         22.28         13.37         7.48 o                         
  -2  22   1        118.14        123.64        14.70 o                         
  -1  22   1          3.13         19.39        12.94 o                         
   0  22   1          5.74         14.02         3.60 o                         
   1  22   1         21.43         31.60         6.45 o                         
 -10   0   2          8.52         20.64         9.91 o                         
  -8   0   2         14.68         23.98         7.20 o                         
  -6   0   2         58.94         82.27         8.99 o                         
  -4   0   2       6321.73       6426.74        20.68 o                         
  -2   0   2       6166.20       6027.62       207.09 o                         
   0   0   2       2951.18       2666.82        17.86 o                         
   2   0   2       6365.16       6183.91       131.55 o                         
   4   0   2       1453.66       1450.17        19.56 o                         
   6   0   2       1263.73       1186.89        17.37 o                         
   8   0   2        139.55        159.62        15.26 o                         
 -10   1   2        329.24        309.47        11.97 o                         
  -9   1   2        895.41        883.68        27.17 o                         
  -8   1   2        541.84        559.41        19.27 o                         
  -7   1   2       2764.05       2690.34        31.79 o                         
  -6   1   2       1979.17       1931.80        30.70 o                         
  -5   1   2       4910.22       4809.90        74.50 o                         
  -4   1   2        965.34        974.08        17.99 o                         
  -3   1   2       2431.84       2503.44        72.14 o                         
  -2   1   2       1981.21       2042.65        14.81 o                         
  -1   1   2        974.94       1017.03        10.22 o                         
   0   1   2       3635.20       3750.52        28.41 o                         
   1   1   2        676.89        690.52        16.34 o                         
   2   1   2        209.97        216.55         8.21 o                         
   3   1   2       2387.98       2356.45        21.05 o                         
   4   1   2        478.58        465.72         6.35 o                         
   5   1   2       2141.17       2175.58        11.17 o                         
   6   1   2        419.63        381.90         9.64 o                         
   7   1   2       1610.45       1623.62        15.63 o                         
   8   1   2        725.39        686.95        13.80 o                         
 -10   2   2          1.75          1.41         7.97 o                         
  -9   2   2        135.35        135.90         7.54 o                         
  -8   2   2         49.90         59.64        13.02 o                         
  -7   2   2         37.96         57.18         5.98 o                         
  -6   2   2         91.90         74.36        13.46 o                         
  -5   2   2       1961.62       1929.96        26.18 o                         
  -4   2   2       2806.61       2887.36       106.96 o                         
  -3   2   2       6583.87       6652.09       131.23 o                         
  -2   2   2       2343.70       2309.17        16.30 o                         
  -1   2   2      12552.25      12589.26       138.74 o                         
   0   2   2       3930.38       3846.80        10.57 o                         
   1   2   2       3502.02       3256.38        24.01 o                         
   2   2   2       2048.22       1907.90         6.41 o                         
   3   2   2       6817.65       6749.12        18.39 o                         
   4   2   2        549.73        523.61         6.43 o                         
   5   2   2       3226.32       3207.56        15.73 o                         
   6   2   2         97.09        108.07         6.78 o                         
   7   2   2        182.40        172.45        14.21 o                         
   8   2   2          2.30         16.74        10.94 o                         
 -10   3   2        982.04        971.91        24.74 o                         
  -9   3   2         20.76         15.26         8.92 o                         
  -8   3   2       1384.09       1260.39        21.37 o                         
  -7   3   2         90.71        114.28         8.36 o                         
  -6   3   2       4560.71       4427.64       146.60 o                         
  -5   3   2         17.35          2.88         5.40 o                         
  -4   3   2       1291.99       1112.21        25.79 o                         
  -3   3   2        741.79        726.76        13.00 o                         
  -2   3   2         11.39         11.74         1.50 o                         
  -1   3   2        210.72        208.68         4.17 o                         
   0   3   2       2056.02       2122.72        18.21 o                         
   1   3   2        853.21        878.06         9.82 o                         
   2   3   2        965.25        961.23        18.66 o                         
   3   3   2        183.44        187.93         4.63 o                         
   4   3   2       2853.78       2775.47         9.63 o                         
   5   3   2        483.53        462.97         9.06 o                         
   6   3   2       1763.43       1772.44        14.44 o                         
   7   3   2         99.18         83.89        26.27 o                         
   8   3   2       1773.88       1807.33        79.19 o                         
 -10   4   2         17.85          5.90         7.68 o                         
  -9   4   2          0.64         20.09         9.56 o                         
  -8   4   2         55.67         51.65         8.25 o                         
  -7   4   2        299.56        314.83         8.05 o                         
  -6   4   2         31.63         60.94         5.86 o                         
  -5   4   2       2531.63       2537.52        80.37 o                         
  -4   4   2       2227.02       2110.09        25.09 o                         
  -3   4   2       8063.95       8411.32        13.93 o                         
  -2   4   2       1332.77       1305.89        18.19 o                         
  -1   4   2       2137.40       2002.98        25.17 o                         
   0   4   2         84.75        104.77         2.76 o                         
   1   4   2      12347.08      12518.96       126.21 o                         
   2   4   2        342.50        323.61         4.16 o                         
   3   4   2       4405.26       4256.92        35.71 o                         
   4   4   2        797.30        746.73        10.17 o                         
   5   4   2       1672.88       1667.10        29.00 o                         
   6   4   2        375.10        392.28         9.45 o                         
   7   4   2        433.80        399.76        17.76 o                         
   8   4   2         17.98         13.59        15.61 o                         
 -10   5   2         24.36          6.90         9.49 o                         
  -9   5   2        915.29        859.06        12.53 o                         
  -8   5   2        177.64        169.64         9.59 o                         
  -7   5   2       1110.34       1082.53        10.32 o                         
  -6   5   2        559.32        575.46        31.90 o                         
  -5   5   2       2683.77       2726.58        11.02 o                         
  -4   5   2        354.91        328.27         6.17 o                         
  -3   5   2       3098.24       3114.79        11.35 o                         
  -2   5   2          3.04         15.48         3.76 o                         
  -1   5   2        449.99        437.29         3.25 o                         
   0   5   2        831.65        872.46         7.18 o                         
   1   5   2         39.79         43.01         2.60 o                         
   2   5   2        241.84        221.85         6.49 o                         
   3   5   2       1488.50       1447.99        20.65 o                         
   4   5   2        776.47        801.28         9.23 o                         
   5   5   2        970.45        942.40        10.74 o                         
   6   5   2       1006.24        980.71        10.64 o                         
   7   5   2       1057.30       1031.06        13.80 o                         
   8   5   2        598.82        637.80        14.61 o                         
  -9   6   2         96.58        117.27         8.73 o                         
  -8   6   2          9.94         26.61         8.71 o                         
  -7   6   2         45.97         80.26        25.56 o                         
  -6   6   2        296.71        261.40        20.53 o                         
  -5   6   2          0.13         -6.00         6.00 o                         
  -4   6   2       6678.39       6915.09        37.33 o                         
  -3   6   2        987.94       1103.78         5.29 o                         
  -2   6   2       5012.58       4977.39        83.94 o                         
  -1   6   2        103.89         91.19         2.84 o                         
   0   6   2      17898.42      18017.17       148.45 o                         
   1   6   2       1333.40       1454.15        17.09 o                         
   2   6   2      10527.96      10520.84       118.72 o                         
   3   6   2          0.49         -4.29         4.29 o                         
   4   6   2        749.87        678.79         9.01 o                         
   5   6   2        256.63        222.42         8.60 o                         
   6   6   2        184.61        204.08         8.69 o                         
   7   6   2         15.72         52.16        25.00 o                         
   8   6   2         30.16         55.48        15.56 o                         
  -9   7   2        604.19        551.45         9.03 o                         
  -8   7   2        171.82        164.70         8.15 o                         
  -7   7   2       1737.22       1847.70        13.05 o                         
  -6   7   2        933.88        845.68        22.08 o                         
  -5   7   2       3379.12       3433.35       160.91 o                         
  -4   7   2        160.15        140.86         3.18 o                         
  -3   7   2       3207.14       3231.29        16.52 o                         
  -2   7   2         31.64         47.32         4.41 o                         
  -1   7   2        625.82        613.93         6.22 o                         
   0   7   2         27.73         25.48         4.92 o                         
   1   7   2         24.15         32.60         3.66 o                         
   2   7   2         92.96        111.85         4.28 o                         
   3   7   2         17.59         14.68         4.78 o                         
   4   7   2        211.42        207.81         7.54 o                         
   5   7   2        248.22        246.40         8.90 o                         
   6   7   2        310.12        337.16         9.49 o                         
   7   7   2        445.40        474.48        11.97 o                         
   8   7   2        210.43        191.57        29.71 o                         
  -9   8   2         46.59         50.07         8.21 o                         
  -8   8   2        107.72        113.28         8.06 o                         
  -7   8   2        518.85        501.34         9.33 o                         
  -6   8   2         14.64          8.08         5.69 o                         
  -5   8   2       1415.17       1462.23        91.76 o                         
  -4   8   2        140.54        111.38         3.07 o                         
  -3   8   2       2029.29       2086.26        37.91 o                         
  -2   8   2       1231.06       1195.61        38.07 o                         
  -1   8   2       2584.41       2412.27        22.88 o                         
   0   8   2       2863.47       2833.04         9.25 o                         
   1   8   2       6713.12       6440.73        21.95 o                         
   2   8   2       2771.06       2836.24        17.96 o                         
   3   8   2       2250.56       2262.38        10.68 o                         
   4   8   2         34.67         17.61         6.70 o                         
   5   8   2        618.67        605.40         9.49 o                         
   6   8   2         78.53         65.06         8.21 o                         
   7   8   2        169.38        193.90        11.04 o                         
   8   8   2         19.57         18.63        17.20 o                         
  -9   9   2         59.96         70.21         7.47 o                         
  -8   9   2        716.68        787.14        11.35 o                         
  -7   9   2         80.10         62.75        14.21 o                         
  -6   9   2       1835.46       1926.74        28.03 o                         
  -5   9   2        107.63        110.95         8.86 o                         
  -4   9   2       1362.21       1374.16         9.34 o                         
  -3   9   2         42.57         71.41         8.21 o                         
  -2   9   2         66.25         80.42        10.98 o                         
  -1   9   2       1104.04       1110.93        12.69 o                         
   0   9   2         18.07         16.68         2.86 o                         
   1   9   2          6.03         -3.72         3.72 o                         
   2   9   2       1083.89       1122.08        11.83 o                         
   3   9   2        860.33        837.33        10.58 o                         
   4   9   2       1672.96       1559.67        35.03 o                         
   5   9   2          0.17         14.47         6.50 o                         
   6   9   2       1640.60       1639.29        24.29 o                         
   7   9   2         27.10         17.91         9.07 o                         
   8   9   2       1777.05       1841.79        46.37 o                         
  -9  10   2          0.13         -7.24         7.24 o                         
  -8  10   2         13.48          1.86         7.16 o                         
  -7  10   2         78.70         85.13         7.55 o                         
  -6  10   2         34.51         48.52        11.93 o                         
  -5  10   2        859.72        827.03         8.97 o                         
  -4  10   2        703.28        703.15         5.44 o                         
  -3  10   2       1201.71       1194.07        14.40 o                         
  -2  10   2        617.27        652.96        18.06 o                         
  -1  10   2       3248.72       3108.68        31.07 o                         
   0  10   2       2727.63       2949.72        21.17 o                         
   1  10   2       3432.92       3346.38        25.22 o                         
   2  10   2       3038.61       3108.71        17.31 o                         
   3  10   2       2594.30       2636.37        14.60 o                         
   4  10   2         12.30         11.33         7.16 o                         
   5  10   2        873.00        894.73        30.93 o                         
   6  10   2          9.97         42.87         9.06 o                         
   7  10   2        209.48        234.80        22.27 o                         
  -9  11   2        401.55        390.68         7.49 o                         
  -8  11   2        189.56        170.85         7.39 o                         
  -7  11   2        865.28        887.65         7.75 o                         
  -6  11   2        110.42        127.97         4.74 o                         
  -5  11   2       1253.58       1312.73         6.72 o                         
  -4  11   2         27.71         51.59        10.27 o                         
  -3  11   2       1449.44       1532.02        15.95 o                         
  -2  11   2        167.94        186.02         6.71 o                         
  -1  11   2        509.85        509.37        31.30 o                         
   0  11   2         68.33         76.95         4.01 o                         
   1  11   2        227.30        235.40         4.55 o                         
   2  11   2       1073.07       1157.09        23.32 o                         
   3  11   2        148.80        165.70         6.25 o                         
   4  11   2        737.26        746.28        15.24 o                         
   5  11   2        283.93        296.40         7.14 o                         
   6  11   2        174.30        199.55         8.00 o                         
   7  11   2        142.96        176.29         8.19 o                         
  -8  12   2          8.91          2.63         5.67 o                         
  -7  12   2         51.91         69.19         7.75 o                         
  -6  12   2         59.90         58.84         6.08 o                         
  -5  12   2          5.93          1.06         2.94 o                         
  -4  12   2        984.38       1043.21        15.99 o                         
  -3  12   2        219.35        224.24        10.83 o                         
  -2  12   2       2088.24       2064.68        16.85 o                         
  -1  12   2         15.20         33.72         8.47 o                         
   0  12   2       2808.04       2567.95        43.44 o                         
   1  12   2        181.02        181.67         5.13 o                         
   2  12   2       2185.63       2314.11        14.78 o                         
   3  12   2         25.91         10.43         7.43 o                         
   4  12   2        609.23        656.97        10.39 o                         
   5  12   2          7.61         -4.48         6.32 o                         
   6  12   2        302.53        302.53        10.03 o                         
   7  12   2         55.70         53.32         9.19 o                         
  -8  13   2         71.60         57.79         6.75 o                         
  -7  13   2        761.67        748.87        14.83 o                         
  -6  13   2        115.40        120.01         4.02 o                         
  -5  13   2       1862.86       1873.88        21.80 o                         
  -4  13   2         70.55         62.29        11.01 o                         
  -3  13   2       1009.33       1084.70        15.48 o                         
  -2  13   2          5.42         -4.23        22.63 o                         
  -1  13   2        798.61        843.30        68.74 o                         
   0  13   2         66.57         65.56         3.72 o                         
   1  13   2         12.13         13.69         5.02 o                         
   2  13   2        599.09        613.49        13.25 o                         
   3  13   2       2199.51       2259.21        25.10 o                         
   4  13   2        413.57        417.78         7.07 o                         
   5  13   2        301.09        328.92        10.37 o                         
   6  13   2         55.66         59.02         6.95 o                         
   7  13   2        300.16        309.91        13.08 o                         
  -8  14   2          1.11         -0.65         5.08 o                         
  -7  14   2         97.67         98.86         7.29 o                         
  -6  14   2         39.69         32.07         3.28 o                         
  -5  14   2        139.38        121.96        12.64 o                         
  -4  14   2         99.33        130.13        12.60 o                         
  -3  14   2        703.25        728.35        14.32 o                         
  -2  14   2        495.95        459.78         8.94 o                         
  -1  14   2       1183.55       1162.97        21.24 o                         
   0  14   2        763.84        787.55         6.88 o                         
   1  14   2        912.01        910.52        22.38 o                         
   2  14   2        172.36        189.11         8.51 o                         
   3  14   2        900.12        937.64         8.02 o                         
   4  14   2        131.23        150.03         6.64 o                         
   5  14   2        461.86        457.46         8.32 o                         
   6  14   2         13.12         -6.29         7.23 o                         
  -7  15   2          8.77          1.75         3.67 o                         
  -6  15   2        587.69        592.37        18.70 o                         
  -5  15   2         32.28         32.07        12.64 o                         
  -4  15   2         52.93         69.30        11.48 o                         
  -3  15   2         11.50          5.89        12.47 o                         
  -2  15   2        110.73         93.38        12.30 o                         
  -1  15   2          0.36         14.94        11.31 o                         
   0  15   2         50.20         55.87         4.13 o                         
   1  15   2         56.52         48.55        13.12 o                         
   2  15   2        186.79        214.66        16.34 o                         
   3  15   2          5.64          7.18         7.59 o                         
   4  15   2        502.47        506.32         9.07 o                         
   5  15   2          5.63         -4.04         7.38 o                         
   6  15   2        368.27        342.37         9.62 o                         
  -7  16   2          7.12         13.33        11.41 o                         
  -6  16   2         15.76         -8.38        13.71 o                         
  -5  16   2        382.27        378.53        15.43 o                         
  -4  16   2          1.69          3.22        11.48 o                         
  -3  16   2       1048.18       1048.03        17.15 o                         
  -2  16   2         88.18         92.52        12.77 o                         
  -1  16   2        830.03        822.70        26.44 o                         
   0  16   2        254.44        252.99         5.03 o                         
   1  16   2       1948.50       2010.07        17.77 o                         
   2  16   2         48.95         40.31         5.44 o                         
   3  16   2        715.36        769.28         7.17 o                         
   4  16   2         47.53         45.05         6.25 o                         
   5  16   2        204.58        236.74         7.25 o                         
  -6  17   2         41.27          5.67        15.52 o                         
  -5  17   2        355.02        428.36        17.63 o                         
  -4  17   2        199.79        181.34        15.13 o                         
  -3  17   2        232.33        262.63        13.20 o                         
  -2  17   2         67.69         57.05        12.73 o                         
  -1  17   2         69.18         74.37         8.07 o                         
   0  17   2          4.45         -4.46         4.46 o                         
   1  17   2         48.74         44.99         5.57 o                         
   2  17   2          5.88         11.14         7.47 o                         
   3  17   2        474.59        481.57         7.14 o                         
   4  17   2         24.71         36.11         6.27 o                         
   5  17   2        169.59        179.52         7.06 o                         
  -6  18   2         18.59         49.40        15.39 o                         
  -5  18   2        141.05        138.65        15.99 o                         
  -4  18   2        517.84        530.03        16.94 o                         
  -3  18   2         17.25         39.59        13.71 o                         
  -2  18   2        792.70        657.72        15.61 o                         
  -1  18   2          6.32         30.78        13.03 o                         
   0  18   2        926.23        883.18        28.05 o                         
   1  18   2         26.23         40.60         4.69 o                         
   2  18   2        652.17        716.29        25.30 o                         
   3  18   2         46.66         58.66        11.31 o                         
   4  18   2         59.97        100.88         6.95 o                         
  -5  19   2        162.56        143.59        15.82 o                         
  -4  19   2          0.84         -1.55        14.79 o                         
  -3  19   2        139.19        166.89        13.59 o                         
  -2  19   2         42.12         35.64        13.28 o                         
  -1  19   2         46.14         64.01        12.98 o                         
   0  19   2         75.35         71.68         4.06 o                         
   1  19   2         11.11         -6.20        10.23 o                         
   2  19   2          0.41          2.94         4.95 o                         
   3  19   2         53.91         61.86         7.53 o                         
   4  19   2         10.87          2.78         6.97 o                         
  -4  20   2         86.15         67.54        14.44 o                         
  -3  20   2        272.20        269.72        17.11 o                         
  -2  20   2        165.84        165.30        13.37 o                         
  -1  20   2        228.02        166.85        14.36 o                         
   0  20   2        210.61        237.85        30.33 o                         
   1  20   2        258.04        256.84         6.73 o                         
   2  20   2        181.21        161.19         6.57 o                         
   3  20   2        189.95        161.99         8.53 o                         
  -2  21   2         38.33         31.04        15.56 o                         
  -1  21   2          0.05         24.72        14.06 o                         
   0  21   2          9.34         -0.47        12.17 o                         
   1  21   2         57.01         68.46        13.84 o                         
   2  21   2          0.74         -5.62         6.91 o                         
  -9   0   3       1576.59       1668.67        38.33 o                         
  -7   0   3        475.32        470.84        12.12 o                         
  -5   0   3       4860.91       4902.20        21.41 o                         
  -3   0   3       3271.92       3164.33        70.31 o                         
  -1   0   3       1584.20       1611.55         8.95 o                         
   1   0   3        146.05        161.77         5.06 o                         
   3   0   3       1284.93       1243.97        46.64 o                         
   5   0   3       1494.47       1384.03        67.97 o                         
   7   0   3        493.79        474.10        17.84 o                         
 -10   1   3         31.90         27.86         8.03 o                         
  -9   1   3         18.92          9.41         8.35 o                         
  -8   1   3         49.31         58.06         5.82 o                         
  -7   1   3        797.90        784.39         9.87 o                         
  -6   1   3       1212.36       1260.19        17.71 o                         
  -5   1   3        291.09        308.08         5.87 o                         
  -4   1   3       5555.10       5778.94        91.83 o                         
  -3   1   3       1558.44       1557.18        11.68 o                         
  -2   1   3      10951.73      10913.74       118.92 o                         
  -1   1   3       1436.83       1282.28        10.29 o                         
   0   1   3       9518.27       9132.83        65.07 o                         
   1   1   3       1342.64       1290.65        10.36 o                         
   2   1   3       8264.58       8291.32        35.48 o                         
   3   1   3        859.71        865.77        13.00 o                         
   4   1   3       3136.71       2975.56        53.32 o                         
   5   1   3        770.43        775.74        13.33 o                         
   6   1   3       1433.87       1401.33        12.29 o                         
   7   1   3         71.06         92.60        13.20 o                         
   8   1   3         44.75         33.53        11.63 o                         
 -10   2   3        874.53        812.59        13.69 o                         
  -9   2   3        288.21        296.66         9.62 o                         
  -8   2   3       1179.24       1147.85        12.52 o                         
  -7   2   3        870.77        833.36         7.64 o                         
  -6   2   3        575.86        644.03         8.13 o                         
  -5   2   3       1539.11       1506.59        40.97 o                         
  -4   2   3       4538.76       4519.75        49.35 o                         
  -3   2   3        170.74        139.38         3.89 o                         
  -2   2   3        598.31        592.75         4.27 o                         
  -1   2   3        245.04        262.65         9.47 o                         
   0   2   3       2389.23       2417.54        35.81 o                         
   1   2   3        282.75        291.84         4.79 o                         
   2   2   3       2501.61       2567.02        21.80 o                         
   3   2   3        428.60        410.61         7.73 o                         
   4   2   3       1704.13       1643.58         9.89 o                         
   5   2   3        529.61        527.40        16.59 o                         
   6   2   3        265.12        237.98        10.21 o                         
   7   2   3        598.09        580.83        18.89 o                         
   8   2   3        658.40        671.74        14.91 o                         
 -10   3   3          0.11         -3.20         6.81 o                         
  -9   3   3          0.97         -6.27         6.27 o                         
  -8   3   3         87.17         92.66         5.88 o                         
  -7   3   3         25.09          9.66         5.61 o                         
  -6   3   3         52.60         64.21         6.45 o                         
  -5   3   3        169.29        147.68        17.17 o                         
  -4   3   3        402.36        469.42         5.39 o                         
  -3   3   3       7743.97       7779.12        46.54 o                         
  -2   3   3        781.19        815.31         5.84 o                         
  -1   3   3       5462.42       5013.10        83.90 o                         
   0   3   3          2.76         12.58         4.01 o                         
   1   3   3       7604.57       7244.57        22.63 o                         
   2   3   3         24.98          2.80         6.17 o                         
   3   3   3       3286.73       3191.76        26.95 o                         
   4   3   3          4.12         -2.66         5.95 o                         
   5   3   3        276.79        266.33         6.44 o                         
   6   3   3        178.59        162.01         9.48 o                         
   7   3   3        325.41        328.82        12.34 o                         
   8   3   3         17.64          5.63        11.88 o                         
 -10   4   3        471.99        470.83        16.51 o                         
  -9   4   3        211.64        208.20        12.45 o                         
  -8   4   3        944.69        969.25        18.49 o                         
  -7   4   3         48.54         57.22         7.00 o                         
  -6   4   3       5531.57       5930.91        48.11 o                         
  -5   4   3       1444.35       1457.49        11.26 o                         
  -4   4   3       3746.14       3949.07        12.19 o                         
  -3   4   3       1399.46       1410.70        10.57 o                         
  -2   4   3       2236.18       2206.39        23.62 o                         
  -1   4   3        100.31        100.89         3.22 o                         
   0   4   3        244.74        243.37         5.29 o                         
   1   4   3         54.87         63.25         6.41 o                         
   2   4   3        405.60        416.38         5.91 o                         
   3   4   3        115.23        106.64         6.79 o                         
   4   4   3        667.87        672.96         7.90 o                         
   5   4   3        130.65        134.84         6.85 o                         
   6   4   3       1686.66       1727.50        74.45 o                         
   7   4   3        111.21        132.59        13.74 o                         
   8   4   3       1150.51       1087.39        31.13 o                         
 -10   5   3          4.68         -2.23         9.09 o                         
  -9   5   3         13.93         22.48         8.56 o                         
  -8   5   3        300.17        279.80         7.42 o                         
  -7   5   3        306.37        274.51         7.20 o                         
  -6   5   3        735.06        787.16         7.29 o                         
  -5   5   3        244.42        260.01         5.79 o                         
  -4   5   3       2616.64       2721.92         8.86 o                         
  -3   5   3       3115.23       3080.40        13.24 o                         
  -2   5   3       4977.76       4918.18        57.88 o                         
  -1   5   3       1536.21       1494.62         8.52 o                         
   0   5   3       9133.36       9014.16        56.11 o                         
   1   5   3        620.82        561.02         4.89 o                         
   2   5   3       4308.05       4184.81        19.96 o                         
   3   5   3        810.85        772.81         7.70 o                         
   4   5   3       2082.15       2069.70        14.25 o                         
   5   5   3          8.42          5.57        10.81 o                         
   6   5   3        647.36        658.20        12.63 o                         
   7   5   3         49.24         43.03        10.54 o                         
   8   5   3         76.94         65.22        16.42 o                         
 -10   6   3          8.71         -1.64        10.92 o                         
  -9   6   3       1192.58       1202.65        13.36 o                         
  -8   6   3        121.31        141.67         8.71 o                         
  -7   6   3       2427.06       2457.86        16.11 o                         
  -6   6   3         26.72         29.29         4.86 o                         
  -5   6   3       3964.14       4228.09        32.16 o                         
  -4   6   3         27.60         40.02         3.69 o                         
  -3   6   3        455.21        397.97         5.95 o                         
  -2   6   3          6.47          6.14         1.92 o                         
  -1   6   3         25.52         24.81         3.96 o                         
   0   6   3       1250.11       1307.28        29.08 o                         
   1   6   3        202.43        245.42        11.24 o                         
   2   6   3         86.40         98.56         4.19 o                         
   3   6   3       1795.03       1734.07        16.89 o                         
   4   6   3        183.26        187.97         8.34 o                         
   5   6   3       1709.04       1638.22        14.36 o                         
   6   6   3          0.08         24.92        10.27 o                         
   7   6   3       1455.92       1442.85        16.85 o                         
  -9   7   3         42.69         34.37         7.29 o                         
  -8   7   3         79.71         88.60         7.36 o                         
  -7   7   3         73.77         90.53         5.32 o                         
  -6   7   3        333.92        332.36        17.43 o                         
  -5   7   3         14.28         12.64         5.55 o                         
  -4   7   3       1538.30       1487.07        26.05 o                         
  -3   7   3       1893.10       1923.96        15.13 o                         
  -2   7   3       3683.49       3485.84        83.72 o                         
  -1   7   3       1125.56       1140.70        10.90 o                         
   0   7   3       2193.45       2094.85        34.27 o                         
   1   7   3        351.72        308.12         7.83 o                         
   2   7   3       5280.64       5233.71        71.30 o                         
   3   7   3        436.37        424.14        23.33 o                         
   4   7   3       2072.49       2096.19        35.77 o                         
   5   7   3         43.39         33.00         8.91 o                         
   6   7   3        343.50        368.58        11.31 o                         
   7   7   3        115.33        120.26         8.93 o                         
  -9   8   3        336.27        357.17         9.55 o                         
  -8   8   3        843.70        909.04        11.28 o                         
  -7   8   3        414.29        448.08         8.80 o                         
  -6   8   3       2316.01       2415.00        19.00 o                         
  -5   8   3        321.47        324.73         5.64 o                         
  -4   8   3       1939.77       1992.34        22.16 o                         
  -3   8   3         17.87         42.28        14.44 o                         
  -2   8   3       2200.44       2253.20        94.82 o                         
  -1   8   3        243.56        240.07        10.19 o                         
   0   8   3        569.93        600.78         8.54 o                         
   1   8   3         10.70         21.93         6.35 o                         
   2   8   3        500.92        527.38         8.51 o                         
   3   8   3        247.50        263.43         8.75 o                         
   4   8   3        606.69        593.76        11.09 o                         
   5   8   3        733.18        727.34        11.10 o                         
   6   8   3        963.67        980.10        13.51 o                         
   7   8   3        243.46        214.93        11.69 o                         
  -9   9   3         40.80         70.84        12.37 o                         
  -8   9   3         17.56         39.86         7.50 o                         
  -7   9   3         17.35         20.37         5.44 o                         
  -6   9   3         33.34         42.44         4.42 o                         
  -5   9   3       1035.94       1070.68        21.30 o                         
  -4   9   3        118.40        113.82         2.00 o                         
  -3   9   3       4770.79       4936.58        17.87 o                         
  -2   9   3          6.28          3.77         6.02 o                         
  -1   9   3       4048.56       4201.87        71.79 o                         
   0   9   3         44.97         33.73         4.08 o                         
   1   9   3       4333.20       4359.73        55.01 o                         
   2   9   3        689.51        729.04        11.05 o                         
   3   9   3       1993.18       1995.27        11.69 o                         
   4   9   3         12.34          0.40         8.45 o                         
   5   9   3        252.60        240.56         9.84 o                         
   6   9   3          0.64         -0.80         9.41 o                         
   7   9   3        118.00         93.39        11.11 o                         
  -9  10   3        190.36        172.70         9.08 o                         
  -8  10   3       1176.31       1162.14        34.67 o                         
  -7  10   3        360.85        334.35         6.44 o                         
  -6  10   3       1347.86       1401.39        18.74 o                         
  -5  10   3        498.19        541.45         3.97 o                         
  -4  10   3       2090.25       2123.10        19.65 o                         
  -3  10   3         19.56         21.86        21.62 o                         
  -2  10   3        112.14        140.90         7.54 o                         
  -1  10   3         29.42         45.29         5.29 o                         
   0  10   3         56.81         66.06         4.61 o                         
   1  10   3          0.30          4.92         9.61 o                         
   2  10   3         31.52         23.67         8.19 o                         
   3  10   3        352.16        381.07         8.93 o                         
   4  10   3       1196.55       1178.37        22.72 o                         
   5  10   3        312.49        298.27         9.91 o                         
   6  10   3        328.00        341.22        21.88 o                         
   7  10   3        186.94        201.04        11.89 o                         
  -9  11   3        116.91        125.13         6.77 o                         
  -8  11   3         27.37         25.86         6.31 o                         
  -7  11   3         17.98         14.33         4.91 o                         
  -6  11   3        339.39        335.59         4.42 o                         
  -5  11   3        118.23         89.25        13.20 o                         
  -4  11   3        372.22        356.65        12.51 o                         
  -3  11   3        122.83        123.24         7.25 o                         
  -2  11   3       1283.15       1311.02        11.66 o                         
  -1  11   3        469.63        486.08        13.89 o                         
   0  11   3       1631.94       1557.65        17.96 o                         
   1  11   3       2041.94       2121.34        21.47 o                         
   2  11   3       2570.92       2656.16        27.60 o                         
   3  11   3        880.42        872.15        10.71 o                         
   4  11   3        688.07        706.93        11.50 o                         
   5  11   3        211.57        191.12        10.27 o                         
   6  11   3        152.71        168.10        13.22 o                         
  -8  12   3          4.85         22.91         8.25 o                         
  -7  12   3        555.81        587.84         7.69 o                         
  -6  12   3          6.71          1.62         9.93 o                         
  -5  12   3        875.41        815.02        16.68 o                         
  -4  12   3          9.58         -2.15        11.13 o                         
  -3  12   3        103.57        117.81         7.85 o                         
  -2  12   3         14.33         10.59        13.50 o                         
  -1  12   3          2.30          4.10         2.52 o                         
   0  12   3          0.06         -4.86         4.86 o                         
   1  12   3         79.04         73.68         6.12 o                         
   2  12   3         56.47         65.69        10.02 o                         
   3  12   3        304.01        295.08        11.29 o                         
   4  12   3         77.05         59.73         8.98 o                         
   5  12   3        992.90       1034.36        12.84 o                         
   6  12   3          4.75         42.57        13.22 o                         
  -8  13   3          1.56         -4.01         7.01 o                         
  -7  13   3         16.15         27.38         3.91 o                         
  -6  13   3        463.09        482.74        16.64 o                         
  -5  13   3        252.00        237.70        13.16 o                         
  -4  13   3       2398.37       2364.15        23.82 o                         
  -3  13   3        379.74        387.23         9.52 o                         
  -2  13   3       1019.58       1065.49        12.13 o                         
  -1  13   3        632.69        670.50        33.43 o                         
   0  13   3       1882.24       1905.06        10.01 o                         
   1  13   3       1284.29       1300.78        10.43 o                         
   2  13   3       2575.79       2487.44        34.80 o                         
   3  13   3        388.66        430.46        10.14 o                         
   4  13   3       1220.09       1268.61        14.02 o                         
   5  13   3         21.62         45.33         7.58 o                         
   6  13   3        218.65        181.50        10.95 o                         
  -8  14   3        388.72        371.86        13.54 o                         
  -7  14   3        108.59        137.66        16.59 o                         
  -6  14   3        382.81        381.67        16.77 o                         
  -5  14   3         90.46        115.22        13.24 o                         
  -4  14   3        431.63        410.48        14.62 o                         
  -3  14   3        575.78        585.68        10.06 o                         
  -2  14   3         69.65         88.52        12.02 o                         
  -1  14   3        192.39        207.71         8.57 o                         
   0  14   3         19.83         13.59         4.75 o                         
   1  14   3         16.76         19.23         5.77 o                         
   2  14   3        129.23        127.49         7.57 o                         
   3  14   3        201.54        237.28         9.90 o                         
   4  14   3        270.14        294.51        10.57 o                         
   5  14   3         83.92         75.11        11.24 o                         
   6  14   3        123.23        149.39        12.68 o                         
  -7  15   3          9.51        -15.61        15.61 o                         
  -6  15   3          0.11          4.47        14.32 o                         
  -5  15   3        186.58        146.56        14.27 o                         
  -4  15   3        138.57        109.11        12.60 o                         
  -3  15   3       1138.28       1105.95        31.04 o                         
  -2  15   3        247.43        275.03        30.97 o                         
  -1  15   3        714.48        745.21        11.34 o                         
   0  15   3          1.41         -7.47         7.47 o                         
   1  15   3       1290.37       1349.53        40.11 o                         
   2  15   3         70.64        111.89         7.84 o                         
   3  15   3       1230.41       1276.09        13.22 o                         
   4  15   3         57.09         60.45         8.43 o                         
   5  15   3        271.03        244.09        10.29 o                         
  -7  16   3          1.72        -15.65        15.65 o                         
  -6  16   3        451.65        521.01        18.06 o                         
  -5  16   3          3.18         15.09        13.28 o                         
  -4  16   3        562.99        565.16        16.47 o                         
  -3  16   3         31.12          2.32        11.91 o                         
  -2  16   3        194.42        211.62        25.58 o                         
  -1  16   3          6.82          3.60         8.67 o                         
   0  16   3         18.60         37.06         8.61 o                         
   1  16   3         88.56         99.23         7.52 o                         
   2  16   3        325.13        345.37         6.95 o                         
   3  16   3        185.58        187.45         9.15 o                         
   4  16   3        523.58        499.95        18.57 o                         
   5  16   3        122.67         98.80         9.02 o                         
  -6  17   3        273.12        292.77        18.19 o                         
  -5  17   3          2.01        -14.53        14.53 o                         
  -4  17   3        849.04        792.23        19.35 o                         
  -3  17   3         48.85         51.07        12.68 o                         
  -2  17   3        270.27        237.25        31.64 o                         
  -1  17   3        222.32        250.70         9.11 o                         
   0  17   3        318.56        281.11         4.41 o                         
   1  17   3         60.36         80.68         8.23 o                         
   2  17   3        369.97        361.80         6.91 o                         
   3  17   3          4.18          3.93         6.25 o                         
   4  17   3        468.43        436.15        10.74 o                         
  -6  18   3         87.14         88.82        16.90 o                         
  -5  18   3        432.90        403.60        18.01 o                         
  -4  18   3        148.05        168.05        15.09 o                         
  -3  18   3        165.05        112.29        15.00 o                         
  -2  18   3          8.57          9.64        22.55 o                         
  -1  18   3        208.93        217.14        13.39 o                         
   0  18   3         29.09         30.32         3.03 o                         
   1  18   3          5.15         11.76         6.27 o                         
   2  18   3         43.43         54.56         6.28 o                         
   3  18   3         93.83        103.39         7.05 o                         
   4  18   3          5.49          3.45        15.97 o                         
  -5  19   3         46.68         17.76        15.39 o                         
  -4  19   3        145.05        151.59        15.86 o                         
  -3  19   3         99.32         53.14        14.32 o                         
  -2  19   3        660.61        610.64        17.50 o                         
  -1  19   3         11.15         15.46        19.54 o                         
   0  19   3        314.39        340.98        12.90 o                         
   1  19   3         57.57         57.18         5.36 o                         
   2  19   3        938.12        917.14        11.72 o                         
   3  19   3        133.09        134.61         7.26 o                         
  -4  20   3        171.01        183.05        18.31 o                         
  -3  20   3         10.02         35.77        13.46 o                         
  -2  20   3         14.20         -4.08        13.20 o                         
  -1  20   3          2.39          1.52        17.95 o                         
   0  20   3          0.59          0.39        26.91 o                         
   1  20   3         14.60          9.29         4.50 o                         
   2  20   3         53.98         36.09         7.18 o                         
  -3  21   3        146.69        192.17        17.93 o                         
  -2  21   3         23.76         31.94        16.42 o                         
  -1  21   3        377.18        397.62        18.70 o                         
   0  21   3         55.72         72.79         9.45 o                         
   1  21   3        177.39        146.51        14.19 o                         
 -10   0   4        544.10        533.51        18.38 o                         
  -8   0   4         88.85        101.16        11.05 o                         
  -6   0   4        205.32        230.56        10.23 o                         
  -4   0   4       1127.02       1078.86        24.10 o                         
  -2   0   4       9498.96       9204.43        85.90 o                         
   0   0   4       5646.55       5464.72        18.68 o                         
   2   0   4       8664.17       8719.94       209.69 o                         
   4   0   4       1165.19       1117.15        26.14 o                         
   6   0   4        131.89        163.27        11.14 o                         
 -10   1   4         95.09        108.99         9.85 o                         
  -9   1   4        641.85        639.15        14.06 o                         
  -8   1   4        473.99        497.34        23.04 o                         
  -7   1   4       1206.84       1226.71        11.25 o                         
  -6   1   4        659.38        682.37         8.88 o                         
  -5   1   4       2402.04       2558.45        12.37 o                         
  -4   1   4       1718.36       1809.28        36.80 o                         
  -3   1   4       2718.26       2690.77        11.89 o                         
  -2   1   4       1312.95       1339.07        14.95 o                         
  -1   1   4        291.57        241.89         5.21 o                         
   0   1   4         71.59         69.99         4.95 o                         
   1   1   4        556.66        582.78         6.99 o                         
   2   1   4         17.22         20.25         7.19 o                         
   3   1   4        837.84        802.36         8.74 o                         
   4   1   4        305.93        309.66        12.19 o                         
   5   1   4        553.40        555.02        12.44 o                         
   6   1   4        318.85        319.20         9.71 o                         
   7   1   4        704.84        665.34        62.06 o                         
 -10   2   4         24.98         20.93         7.61 o                         
  -9   2   4        225.03        223.68         9.07 o                         
  -8   2   4          2.85         -5.26         9.59 o                         
  -7   2   4       1899.32       2000.73        15.65 o                         
  -6   2   4         17.21         25.43         6.19 o                         
  -5   2   4       2427.63       2692.34        12.95 o                         
  -4   2   4        924.82        934.89         6.71 o                         
  -3   2   4       3742.70       3797.20        26.42 o                         
  -2   2   4       2139.79       2115.05        16.65 o                         
  -1   2   4       2912.79       2808.32        30.22 o                         
   0   2   4       1013.60        913.25        25.52 o                         
   1   2   4       9624.06       9949.90        59.23 o                         
   2   2   4        626.21        618.68         9.16 o                         
   3   2   4       4443.41       4281.95        61.03 o                         
   4   2   4        630.09        635.02         8.85 o                         
   5   2   4        581.69        552.19         9.52 o                         
   6   2   4        292.60        304.62        11.39 o                         
   7   2   4        139.79        152.14        11.87 o                         
 -10   3   4       1729.72       1566.92        19.69 o                         
  -9   3   4         71.97         89.52         8.89 o                         
  -8   3   4       2107.98       2138.85        13.57 o                         
  -7   3   4         84.76         81.40        12.73 o                         
  -6   3   4       1608.26       1708.39        11.68 o                         
  -5   3   4         15.27         17.73        14.66 o                         
  -4   3   4       4264.23       4377.94        40.22 o                         
  -3   3   4          0.06          1.36         4.87 o                         
  -2   3   4       1748.00       1673.75        22.55 o                         
  -1   3   4        540.48        566.11         5.91 o                         
   0   3   4        800.61        843.93        12.43 o                         
   1   3   4         66.85         84.04         6.27 o                         
   2   3   4        143.34        129.91         7.84 o                         
   3   3   4        204.64        216.23         9.05 o                         
   4   3   4       2042.68       2062.09        15.44 o                         
   5   3   4        362.64        364.52        11.39 o                         
   6   3   4       1078.96       1076.00        42.52 o                         
   7   3   4          3.10        -11.76        11.76 o                         
 -10   4   4        153.36        149.93         8.46 o                         
  -9   4   4         82.47         76.09         8.55 o                         
  -8   4   4         27.85         14.47         6.25 o                         
  -7   4   4         81.52        112.16         6.96 o                         
  -6   4   4         10.24         10.86         6.54 o                         
  -5   4   4        904.05        965.12        10.40 o                         
  -4   4   4        297.11        300.53        11.51 o                         
  -3   4   4       3131.73       3084.72        29.69 o                         
  -2   4   4       1887.80       1893.82        40.76 o                         
  -1   4   4       7368.60       6927.08        48.20 o                         
   0   4   4        740.78        672.26        17.67 o                         
   1   4   4       3305.84       3127.78        27.57 o                         
   2   4   4       1499.07       1538.10        35.14 o                         
   3   4   4       3839.41       3780.87        29.88 o                         
   4   4   4        168.05        156.71         7.73 o                         
   5   4   4       1327.32       1322.74        11.81 o                         
   6   4   4         67.83         55.26        11.87 o                         
   7   4   4        232.50        226.33        10.31 o                         
 -10   5   4        475.71        463.10        11.32 o                         
  -9   5   4        898.48        899.68        14.02 o                         
  -8   5   4        594.44        531.68         9.82 o                         
  -7   5   4       1410.44       1389.44        15.41 o                         
  -6   5   4        597.72        540.89        29.19 o                         
  -5   5   4        878.14        874.18         7.20 o                         
  -4   5   4        722.13        706.21         7.06 o                         
  -3   5   4       2313.72       2367.76         8.98 o                         
  -2   5   4         94.77        116.70         4.98 o                         
  -1   5   4        358.95        392.44         6.13 o                         
   0   5   4        309.27        313.77         4.94 o                         
   1   5   4        274.98        288.64         6.31 o                         
   2   5   4         92.98         58.90         5.78 o                         
   3   5   4       1708.25       1677.03        11.18 o                         
   4   5   4        378.21        354.15        12.49 o                         
   5   5   4        931.78        895.89        13.78 o                         
   6   5   4        266.83        275.69        10.46 o                         
   7   5   4        245.67        232.66        24.44 o                         
 -10   6   4         43.19         46.21         8.44 o                         
  -9   6   4          6.07          5.81         8.91 o                         
  -8   6   4         20.65         10.45         6.66 o                         
  -7   6   4        103.21        103.11         7.10 o                         
  -6   6   4          6.23         -5.23         5.23 o                         
  -5   6   4         81.32         74.64         4.80 o                         
  -4   6   4       1458.37       1525.70        26.98 o                         
  -3   6   4         58.71         57.59         4.64 o                         
  -2   6   4       5204.39       4977.02        14.51 o                         
  -1   6   4          2.96         -3.95         3.95 o                         
   0   6   4       4450.91       4405.90        69.15 o                         
   1   6   4          2.66         -1.12         4.51 o                         
   2   6   4       2779.02       2678.34        23.32 o                         
   3   6   4          2.66         -1.76         6.10 o                         
   4   6   4       1699.99       1659.03        11.51 o                         
   5   6   4          0.72          5.48         9.49 o                         
   6   6   4        660.71        654.91        14.16 o                         
   7   6   4         14.86         24.00        11.99 o                         
  -9   7   4        781.40        802.53        12.25 o                         
  -8   7   4        282.02        298.51         7.32 o                         
  -7   7   4       1559.61       1525.67        17.71 o                         
  -6   7   4         77.65         97.75         4.37 o                         
  -5   7   4       3457.91       3568.63        53.24 o                         
  -4   7   4        588.83        620.35        24.52 o                         
  -3   7   4        857.10        856.76        21.41 o                         
  -2   7   4         30.68         27.58         4.23 o                         
  -1   7   4        292.54        336.57        12.36 o                         
   0   7   4         55.78         69.07         5.29 o                         
   1   7   4         69.79         62.95         8.73 o                         
   2   7   4        142.18        140.31         8.00 o                         
   3   7   4       1103.41       1081.09         8.37 o                         
   4   7   4        664.91        588.06        12.05 o                         
   5   7   4       1598.44       1601.73        54.24 o                         
   6   7   4        183.04        191.37         9.64 o                         
   7   7   4        879.81        861.73        15.97 o                         
  -9   8   4         47.32         50.45         6.39 o                         
  -8   8   4         18.62          5.91         6.11 o                         
  -7   8   4         77.25         94.09         6.94 o                         
  -6   8   4         68.76         67.91         4.28 o                         
  -5   8   4        512.91        534.42        10.98 o                         
  -4   8   4        512.81        498.49         5.61 o                         
  -3   8   4        911.88        904.85        23.53 o                         
  -2   8   4       2276.86       2314.42        13.95 o                         
  -1   8   4       4038.59       3999.73        11.31 o                         
   0   8   4        901.74        911.32         5.99 o                         
   1   8   4       3856.10       3805.22        28.75 o                         
   2   8   4        849.54        833.79         9.69 o                         
   3   8   4       1489.74       1525.06        18.74 o                         
   4   8   4        592.33        626.53        11.27 o                         
   5   8   4        637.25        615.70        13.93 o                         
   6   8   4        104.60         74.69        11.39 o                         
  -9   9   4          6.00         -4.53         6.73 o                         
  -8   9   4       1364.14       1452.62        22.51 o                         
  -7   9   4         27.62         31.75         4.60 o                         
  -6   9   4       1455.93       1476.83         7.09 o                         
  -5   9   4         25.08         20.82         3.76 o                         
  -4   9   4       1844.91       1770.09        49.52 o                         
  -3   9   4         11.81          5.19         8.35 o                         
  -2   9   4        153.98        146.72         3.56 o                         
  -1   9   4          1.73         14.95         3.65 o                         
   0   9   4         70.08         80.70         5.55 o                         
   1   9   4         11.23         16.24         4.87 o                         
   2   9   4        251.53        250.91        12.62 o                         
   3   9   4         62.70         82.50         8.56 o                         
   4   9   4        904.76        989.35        12.65 o                         
   5   9   4          0.65         27.34        11.44 o                         
   6   9   4        703.84        693.95        15.51 o                         
  -9  10   4          1.34         -0.48         6.26 o                         
  -8  10   4         50.26         55.55         5.93 o                         
  -7  10   4         49.20         59.27         4.71 o                         
  -6  10   4         38.35         55.78         4.75 o                         
  -5  10   4        642.45        642.16         6.88 o                         
  -4  10   4         24.66         34.63         7.72 o                         
  -3  10   4       3873.44       3797.49       141.78 o                         
  -2  10   4        900.06        927.61         4.27 o                         
  -1  10   4       1474.94       1377.91        13.13 o                         
   0  10   4        599.32        644.48        11.44 o                         
   1  10   4       1459.35       1475.13        10.32 o                         
   2  10   4        243.58        276.92         8.82 o                         
   3  10   4       1679.72       1729.77        18.89 o                         
   4  10   4        283.63        274.72        14.04 o                         
   5  10   4        528.48        571.47        13.13 o                         
   6  10   4         79.62         91.79        12.08 o                         
  -9  11   4        395.14        369.21         9.79 o                         
  -8  11   4        296.92        309.91         6.89 o                         
  -7  11   4        657.75        707.80        10.73 o                         
  -6  11   4        624.28        621.28         7.46 o                         
  -5  11   4       1168.95       1141.71        17.71 o                         
  -4  11   4        673.65        653.68        10.67 o                         
  -3  11   4        278.45        283.70        21.50 o                         
  -2  11   4        763.23        755.72        21.39 o                         
  -1  11   4        108.58        106.56         6.05 o                         
   0  11   4        114.87         99.10         6.08 o                         
   1  11   4         83.46         89.23         6.01 o                         
   2  11   4          1.44          6.54         7.20 o                         
   3  11   4        556.81        554.03        10.67 o                         
   4  11   4         17.27         -2.93         9.22 o                         
   5  11   4        465.71        470.35        12.63 o                         
   6  11   4        184.93        142.12        12.20 o                         
  -8  12   4          0.11          9.74        10.40 o                         
  -7  12   4         95.89         95.47         3.65 o                         
  -6  12   4         40.59         28.76        13.50 o                         
  -5  12   4         23.61         -3.74        11.91 o                         
  -4  12   4       2004.59       1916.31        74.18 o                         
  -3  12   4         81.06         67.64         9.39 o                         
  -2  12   4       4585.08       4459.41        53.22 o                         
  -1  12   4          7.51         10.91         5.95 o                         
   0  12   4       1281.02       1271.84        14.83 o                         
   1  12   4          3.72         -9.32         9.32 o                         
   2  12   4       1741.17       1853.66        14.21 o                         
   3  12   4        434.96        440.08        12.52 o                         
   4  12   4        862.22        938.47        14.07 o                         
   5  12   4          0.20         39.22        10.67 o                         
  -8  13   4        120.86        127.91         8.40 o                         
  -7  13   4        367.96        366.24        18.01 o                         
  -6  13   4         23.78         46.52        15.00 o                         
  -5  13   4        658.45        684.63        17.33 o                         
  -4  13   4         43.36         43.55        11.82 o                         
  -3  13   4        799.52        833.54        21.19 o                         
  -2  13   4         51.32         38.49         8.47 o                         
  -1  13   4          2.31         -3.32         3.32 o                         
   0  13   4         10.53         19.98         5.28 o                         
   1  13   4         46.58         62.25         8.68 o                         
   2  13   4         38.46         47.76         6.93 o                         
   3  13   4         30.24         11.07         8.84 o                         
   4  13   4        181.22        190.48        10.98 o                         
   5  13   4        273.85        276.18        12.15 o                         
  -8  14   4         12.78        -16.85        16.85 o                         
  -7  14   4        100.59        115.73        15.86 o                         
  -6  14   4          1.29        -13.37        14.96 o                         
  -5  14   4        470.37        424.84        16.72 o                         
  -4  14   4         91.89         98.06         9.48 o                         
  -3  14   4        941.51       1006.69        46.30 o                         
  -2  14   4         80.12         81.86        15.78 o                         
  -1  14   4        448.88        433.51         7.57 o                         
   0  14   4        574.14        579.24         7.97 o                         
   1  14   4        431.46        468.11        15.67 o                         
   2  14   4        529.28        554.27        29.28 o                         
   3  14   4        743.56        770.83        12.37 o                         
   4  14   4         57.35         54.47        10.84 o                         
   5  14   4        105.27        109.64        11.55 o                         
  -7  15   4          3.73         -6.71        15.95 o                         
  -6  15   4        939.54       1030.40        22.44 o                         
  -5  15   4         66.06         81.51        13.50 o                         
  -4  15   4       1129.99       1205.16        96.15 o                         
  -3  15   4         22.83         39.97         8.53 o                         
  -2  15   4        129.62        130.83         9.27 o                         
  -1  15   4         92.45        117.68        18.21 o                         
   0  15   4          9.46         11.22         4.97 o                         
   1  15   4          9.97          5.56         4.72 o                         
   2  15   4         13.51         15.96         7.27 o                         
   3  15   4         40.77          3.89        10.80 o                         
   4  15   4         64.25         66.30         9.68 o                         
  -7  16   4        207.37        175.40        17.76 o                         
  -6  16   4         16.89        -15.65        15.65 o                         
  -5  16   4        236.71        217.96        16.64 o                         
  -4  16   4        525.35        528.87        17.76 o                         
  -3  16   4        493.32        491.95        12.68 o                         
  -2  16   4        484.19        453.73        30.46 o                         
  -1  16   4        687.21        744.51        12.69 o                         
   0  16   4        145.08        148.75         6.08 o                         
   1  16   4        886.48        897.28        13.58 o                         
   2  16   4        372.79        359.92        15.86 o                         
   3  16   4       1322.56       1377.64        14.98 o                         
   4  16   4         53.14         64.62         9.42 o                         
  -6  17   4         93.50         77.34        17.33 o                         
  -5  17   4        325.43        261.13        17.11 o                         
  -4  17   4         82.77         36.37        15.95 o                         
  -3  17   4        211.79        198.57        10.49 o                         
  -2  17   4         80.00         56.60        14.55 o                         
  -1  17   4         44.22         55.56        14.57 o                         
   0  17   4         18.01         17.28         5.03 o                         
   1  17   4         50.37         38.14         5.56 o                         
   2  17   4          6.00          0.33         6.75 o                         
   3  17   4          2.84         -7.04         7.04 o                         
  -5  18   4          5.34         18.40        15.95 o                         
  -4  18   4         99.02         90.58        16.04 o                         
  -3  18   4        115.48        108.41        19.17 o                         
  -2  18   4        410.92        405.13        23.17 o                         
  -1  18   4         96.54         94.68        10.81 o                         
   0  18   4        450.48        443.77        20.27 o                         
   1  18   4         39.43         29.87        10.77 o                         
   2  18   4        263.98        262.60        12.93 o                         
   3  18   4          9.64          5.50        14.10 o                         
  -5  19   4        334.87        360.00        19.82 o                         
  -4  19   4         62.88         70.38        16.77 o                         
  -3  19   4        129.08        129.02        18.40 o                         
  -2  19   4         12.33         12.26        10.24 o                         
  -1  19   4          3.29         34.94        10.74 o                         
   0  19   4         43.67         30.69         9.60 o                         
   1  19   4          4.08         -1.24         6.44 o                         
   2  19   4          8.55         -2.80         6.14 o                         
  -3  20   4        157.95        148.10        18.36 o                         
  -2  20   4         59.40         66.77        37.42 o                         
  -1  20   4        143.71        106.23        11.01 o                         
   0  20   4         99.12        108.49        28.24 o                         
   1  20   4        223.26        170.41         6.48 o                         
  -9   0   5       3437.24       3394.85        29.10 o                         
  -7   0   5       2563.80       2818.78        22.48 o                         
  -5   0   5       3190.39       3143.67        21.41 o                         
  -3   0   5       1411.47       1399.34        21.00 o                         
  -1   0   5        108.11         95.06         6.92 o                         
   1   0   5        182.25        179.95        12.19 o                         
   3   0   5       1061.04       1039.95        24.96 o                         
   5   0   5       2236.74       2241.31        37.72 o                         
 -10   1   5         56.28         49.22         8.42 o                         
  -9   1   5         68.90         89.50        32.42 o                         
  -8   1   5         20.65         57.98        21.54 o                         
  -7   1   5        285.97        311.89        20.33 o                         
  -6   1   5        988.64       1101.51        42.82 o                         
  -5   1   5         84.69        100.41         6.56 o                         
  -4   1   5        967.37        971.05         7.64 o                         
  -3   1   5       1185.91       1203.41         8.30 o                         
  -2   1   5       2273.17       2143.78        20.74 o                         
  -1   1   5       1013.21        991.42        31.04 o                         
   0   1   5       3602.45       3500.72        22.99 o                         
   1   1   5        247.62        231.57         6.34 o                         
   2   1   5       3499.13       3379.32        90.28 o                         
   3   1   5        433.73        412.37        16.44 o                         
   4   1   5       2107.11       2068.89        25.13 o                         
   5   1   5        183.26        201.29        11.67 o                         
   6   1   5        141.17        162.00        13.52 o                         
 -10   2   5        284.01        272.88        10.01 o                         
  -9   2   5        316.09        359.35        10.68 o                         
  -8   2   5       1120.55       1187.66        12.51 o                         
  -7   2   5        685.01        731.37        10.13 o                         
  -6   2   5       3883.26       3920.55        23.37 o                         
  -5   2   5        426.54        438.88        12.77 o                         
  -4   2   5       2177.23       2206.29        20.88 o                         
  -3   2   5       1218.24       1190.88        10.21 o                         
  -2   2   5        881.72        849.16        10.27 o                         
  -1   2   5        132.29        153.95        10.88 o                         
   0   2   5        150.93        174.01        13.56 o                         
   1   2   5          0.46         19.33         8.55 o                         
   2   2   5         39.09         56.67         8.45 o                         
   3   2   5         15.79         -1.73         7.15 o                         
   4   2   5       1017.15        997.39        11.41 o                         
   5   2   5        382.73        409.81        10.71 o                         
   6   2   5        779.74        777.78        11.43 o                         
 -10   3   5         24.33         29.21         7.34 o                         
  -9   3   5        101.54        121.34         8.22 o                         
  -8   3   5         15.02         32.52         9.31 o                         
  -7   3   5        391.08        409.34        20.76 o                         
  -6   3   5         99.27        110.63        14.66 o                         
  -5   3   5        829.39        813.98         7.70 o                         
  -4   3   5        123.90        124.26         5.70 o                         
  -3   3   5       3296.11       3182.27        12.25 o                         
  -2   3   5        205.53        233.47         5.18 o                         
  -1   3   5       7075.74       6849.24        36.03 o                         
   0   3   5         14.87         20.33         6.48 o                         
   1   3   5       3539.51       3546.25        33.61 o                         
   2   3   5         11.00          8.65        11.18 o                         
   3   3   5       3570.06       3530.75        85.08 o                         
   4   3   5         82.97         97.35         8.71 o                         
   5   3   5        745.78        803.62        14.97 o                         
   6   3   5          5.90          4.10         9.49 o                         
 -10   4   5        192.02        179.06         8.32 o                         
  -9   4   5        462.46        481.01        11.16 o                         
  -8   4   5       1117.66       1130.48        26.78 o                         
  -7   4   5        643.09        651.24        29.06 o                         
  -6   4   5        853.93        920.21        12.62 o                         
  -5   4   5        693.10        711.04         9.12 o                         
  -4   4   5       1955.95       1908.63        10.40 o                         
  -3   4   5         58.17         62.83         5.08 o                         
  -2   4   5        132.00        112.46         8.21 o                         
  -1   4   5        243.93        269.01        10.58 o                         
   0   4   5        237.23        262.99         6.69 o                         
   1   4   5          1.35         -6.10         6.10 o                         
   2   4   5        375.58        393.25        11.14 o                         
   3   4   5        121.37        101.69         6.68 o                         
   4   4   5        541.36        518.14        18.19 o                         
   5   4   5        693.57        740.29        16.90 o                         
   6   4   5        539.94        542.53        17.43 o                         
 -10   5   5        157.37        199.83        10.65 o                         
  -9   5   5          7.74         -4.61         7.84 o                         
  -8   5   5        103.26        119.76        10.32 o                         
  -7   5   5        107.25         79.63         8.07 o                         
  -6   5   5        670.50        702.69        55.50 o                         
  -5   5   5        113.33        102.99         6.73 o                         
  -4   5   5       1599.71       1602.16        27.62 o                         
  -3   5   5       2094.62       2109.73        29.64 o                         
  -2   5   5       1539.94       1529.45        11.11 o                         
  -1   5   5       2770.59       2828.63        39.51 o                         
   0   5   5       2730.55       2617.40        24.17 o                         
   1   5   5       1422.72       1459.71        13.80 o                         
   2   5   5       4738.23       4648.75        29.49 o                         
   3   5   5       1161.79       1185.56        12.15 o                         
   4   5   5        982.89        988.52        14.31 o                         
   5   5   5        588.01        610.26        14.01 o                         
   6   5   5        115.80         82.55        13.04 o                         
 -10   6   5         24.80          8.04        16.68 o                         
  -9   6   5       1455.79       1436.31        23.18 o                         
  -8   6   5          3.76         -1.08         8.04 o                         
  -7   6   5       1665.49       1825.13        56.10 o                         
  -6   6   5        165.49        155.46         6.94 o                         
  -5   6   5        818.98        823.45         8.90 o                         
  -4   6   5         35.89         36.92         5.93 o                         
  -3   6   5       3241.16       3309.30        12.96 o                         
  -2   6   5        104.15        103.63         5.76 o                         
  -1   6   5       1054.20       1110.93         8.44 o                         
   0   6   5        255.55        281.04        24.40 o                         
   1   6   5         34.77         23.58         6.77 o                         
   2   6   5         90.15         88.56         6.16 o                         
   3   6   5          9.44         25.52         7.19 o                         
   4   6   5         57.58         72.65         9.25 o                         
   5   6   5       1386.86       1420.04        32.72 o                         
   6   6   5          6.63         -2.71        11.59 o                         
  -9   7   5          8.90         17.44         9.40 o                         
  -8   7   5          0.50         13.62         7.52 o                         
  -7   7   5          5.45          7.79         5.52 o                         
  -6   7   5        126.66        137.61        14.29 o                         
  -5   7   5        325.74        342.38         6.22 o                         
  -4   7   5       1931.24       2024.95        13.49 o                         
  -3   7   5        657.46        657.10        18.26 o                         
  -2   7   5       4173.03       4217.96        26.63 o                         
  -1   7   5       1375.18       1458.89         8.99 o                         
   0   7   5       1840.86       1879.63        36.15 o                         
   1   7   5        395.12        377.63         9.75 o                         
   2   7   5       1300.82       1315.12        14.14 o                         
   3   7   5        860.04        863.07        14.95 o                         
   4   7   5        978.49        971.68        11.31 o                         
   5   7   5        155.22        165.82        13.28 o                         
   6   7   5        257.63        222.53        13.76 o                         
  -9   8   5        653.11        624.66        10.92 o                         
  -8   8   5        901.43        861.16        10.54 o                         
  -7   8   5        362.43        362.40        23.34 o                         
  -6   8   5        353.96        344.42        10.62 o                         
  -5   8   5        935.75        904.38         8.88 o                         
  -4   8   5        222.81        193.65         5.37 o                         
  -3   8   5       1514.20       1519.47         9.40 o                         
  -2   8   5        374.12        382.49        10.14 o                         
  -1   8   5        439.84        429.75         9.09 o                         
   0   8   5         38.31         32.45         5.35 o                         
   1   8   5         97.97         90.62         7.48 o                         
   2   8   5        535.78        557.87        10.08 o                         
   3   8   5        110.58        106.33         9.56 o                         
   4   8   5        634.50        605.96        14.42 o                         
   5   8   5         49.58         37.14        11.62 o                         
   6   8   5        240.28        259.43        13.73 o                         
  -9   9   5         29.49         13.21         8.24 o                         
  -8   9   5         12.75         21.62         5.88 o                         
  -7   9   5         12.85         -0.52         6.70 o                         
  -6   9   5          0.04          7.84         5.40 o                         
  -5   9   5        111.20         99.77         5.71 o                         
  -4   9   5        507.02        475.03        10.63 o                         
  -3   9   5       4417.84       4500.72        34.83 o                         
  -2   9   5          4.60         -0.47         3.75 o                         
  -1   9   5       4276.35       4391.19        39.12 o                         
   0   9   5         42.63         47.85         5.12 o                         
   1   9   5       2163.39       2290.53        24.56 o                         
   2   9   5         44.88         49.36        16.27 o                         
   3   9   5       1772.36       1678.62        17.58 o                         
   4   9   5         41.83         69.14        10.39 o                         
   5   9   5       1004.48       1002.45        17.78 o                         
  -9  10   5        329.52        300.59        22.16 o                         
  -8  10   5        231.77        254.47         6.66 o                         
  -7  10   5         42.94         44.51         4.41 o                         
  -6  10   5        886.04        888.70         7.09 o                         
  -5  10   5         10.03         10.84         2.26 o                         
  -4  10   5       1294.84       1217.98         6.21 o                         
  -3  10   5        487.91        523.03         5.08 o                         
  -2  10   5        355.83        396.37         7.95 o                         
  -1  10   5        154.41        154.18        13.06 o                         
   0  10   5        378.02        390.54        14.60 o                         
   1  10   5         33.54         20.72         6.64 o                         
   2  10   5        326.93        302.03         9.53 o                         
   3  10   5         28.39         37.21         7.83 o                         
   4  10   5        527.74        563.75        17.97 o                         
   5  10   5        247.07        252.23        13.45 o                         
  -8  11   5          0.65         -6.49         6.49 o                         
  -7  11   5        121.81        139.68         5.78 o                         
  -6  11   5        282.17        258.85        18.19 o                         
  -5  11   5         65.23         51.15        16.04 o                         
  -4  11   5        577.94        606.83        20.79 o                         
  -3  11   5        107.30         90.58         9.81 o                         
  -2  11   5        931.28        925.01         9.26 o                         
  -1  11   5       1115.82       1064.23        13.73 o                         
   0  11   5       1381.56       1446.30        20.10 o                         
   1  11   5        588.51        616.25        10.16 o                         
   2  11   5        666.28        780.55        11.53 o                         
   3  11   5        172.73        160.56        10.71 o                         
   4  11   5        476.29        493.72        13.10 o                         
   5  11   5         44.47         51.53        12.89 o                         
  -8  12   5          2.38         -4.93         4.93 o                         
  -7  12   5        875.46        895.07        21.71 o                         
  -6  12   5          0.50         -7.01        14.36 o                         
  -5  12   5       2082.79       1983.56        17.83 o                         
  -4  12   5        363.26        345.80        27.69 o                         
  -3  12   5       1392.25       1415.17        68.94 o                         
  -2  12   5          0.51          6.03         3.29 o                         
  -1  12   5         63.25         72.66         6.00 o                         
   0  12   5         14.06         26.88         7.24 o                         
   1  12   5          4.07         23.10         7.21 o                         
   2  12   5         39.78         32.99         8.66 o                         
   3  12   5         82.65         96.68         8.83 o                         
   4  12   5          0.49          1.50         9.03 o                         
   5  12   5        315.01        282.49        14.25 o                         
  -8  13   5         87.84        119.82        17.15 o                         
  -7  13   5        125.00         81.68        17.28 o                         
  -6  13   5         73.92         83.36        15.35 o                         
  -5  13   5          3.21         -1.10        10.64 o                         
  -4  13   5         11.20        -17.32        24.12 o                         
  -3  13   5        243.12        251.40        10.53 o                         
  -2  13   5        966.14        985.70        14.00 o                         
  -1  13   5        472.71        499.62        17.13 o                         
   0  13   5       1044.68        997.45        14.20 o                         
   1  13   5        128.13        122.36         8.88 o                         
   2  13   5        903.14        938.68        12.79 o                         
   3  13   5        107.56        136.82        10.11 o                         
   4  13   5        541.47        491.38        16.49 o                         
  -7  14   5        375.58        364.82        19.90 o                         
  -6  14   5        528.47        552.09        19.52 o                         
  -5  14   5        199.75        206.51        36.63 o                         
  -4  14   5        908.56        877.49        14.44 o                         
  -3  14   5        128.75        134.17        10.16 o                         
  -2  14   5         30.05         43.48        10.03 o                         
  -1  14   5         84.06        104.66         3.60 o                         
   0  14   5         10.96         28.66         6.45 o                         
   1  14   5          0.04         -7.66         7.66 o                         
   2  14   5        214.00        179.77        12.01 o                         
   3  14   5         15.38          6.87         9.76 o                         
   4  14   5        196.84        179.39        17.52 o                         
  -7  15   5         34.03         54.81        17.67 o                         
  -6  15   5          3.56         24.12        15.30 o                         
  -5  15   5        198.85        129.53        16.81 o                         
  -4  15   5         35.94         32.57        11.22 o                         
  -3  15   5        668.60        630.36        20.74 o                         
  -2  15   5        105.46         75.00        13.13 o                         
  -1  15   5       1925.95       1796.63        15.83 o                         
   0  15   5          7.40         32.61         6.70 o                         
   1  15   5        409.36        455.04        32.22 o                         
   2  15   5         34.19         30.25         7.12 o                         
   3  15   5        268.74        259.35        11.61 o                         
  -6  16   5        164.93        187.14        17.93 o                         
  -5  16   5         87.25        103.13        18.10 o                         
  -4  16   5        510.11        531.02        90.07 o                         
  -3  16   5         46.34         64.21        11.01 o                         
  -2  16   5        181.86        226.46        16.85 o                         
  -1  16   5          4.76         -0.73        14.55 o                         
   0  16   5          5.26          4.05         6.78 o                         
   1  16   5         37.95         50.31         5.87 o                         
   2  16   5          6.80        -11.87        11.87 o                         
   3  16   5         19.88         28.36         8.68 o                         
  -6  17   5         16.06         19.22        15.05 o                         
  -5  17   5         22.24          4.13        16.42 o                         
  -4  17   5         78.96         59.62        11.72 o                         
  -3  17   5        252.86        248.56        16.72 o                         
  -2  17   5        333.18        378.87        12.56 o                         
  -1  17   5         99.94         93.54        13.84 o                         
   0  17   5        447.84        425.11        15.13 o                         
   1  17   5        491.36        496.84         7.48 o                         
   2  17   5        407.67        390.93        30.40 o                         
  -5  18   5         93.42        141.70        18.31 o                         
  -4  18   5          7.73         28.44        18.77 o                         
  -3  18   5        140.57        106.25        29.53 o                         
  -2  18   5          9.87        -20.37        26.59 o                         
  -1  18   5          3.86          7.30        11.48 o                         
   0  18   5         54.04         55.64        11.62 o                         
   1  18   5          0.78          9.52         6.88 o                         
  -4  19   5        164.78        152.14        21.32 o                         
  -3  19   5         76.32         53.27        29.73 o                         
  -2  19   5        322.92        341.09        66.89 o                         
  -1  19   5        138.98        137.72        11.57 o                         
   0  19   5        332.65        298.30        16.16 o                         
 -10   0   6         14.34         31.08        14.14 o                         
  -8   0   6          0.74        -11.48        13.41 o                         
  -6   0   6        370.55        414.82         9.64 o                         
  -4   0   6       1518.75       1540.08        12.84 o                         
  -2   0   6       3988.81       3982.59       157.37 o                         
   0   0   6       6947.72       6742.53        80.03 o                         
   2   0   6       2092.44       1990.89        80.37 o                         
   4   0   6       2113.70       2044.49       108.85 o                         
 -10   1   6         83.83        102.15        10.76 o                         
  -9   1   6        613.69        620.13        43.55 o                         
  -8   1   6        279.95        252.60        20.46 o                         
  -7   1   6       2208.20       2258.80        33.73 o                         
  -6   1   6        394.94        410.22         6.33 o                         
  -5   1   6       2486.54       2475.52        16.86 o                         
  -4   1   6        144.97        141.96         6.90 o                         
  -3   1   6       1537.85       1569.06         9.75 o                         
  -2   1   6          7.10         -7.91         7.91 o                         
  -1   1   6         15.41          7.90         6.72 o                         
   0   1   6        371.13        366.27        23.52 o                         
   1   1   6         12.17         22.63         6.71 o                         
   2   1   6          4.09          6.63         6.65 o                         
   3   1   6         95.67        109.14        11.13 o                         
   4   1   6         26.70         50.52         8.12 o                         
   5   1   6        546.93        531.80        14.90 o                         
 -10   2   6         45.24         27.18         7.67 o                         
  -9   2   6        108.81        108.73        32.09 o                         
  -8   2   6          1.48         17.00         9.10 o                         
  -7   2   6          7.12         29.59         7.82 o                         
  -6   2   6        199.90        245.63         8.75 o                         
  -5   2   6        229.91        257.24         8.67 o                         
  -4   2   6        483.32        499.70         9.10 o                         
  -3   2   6       1675.51       1646.16        12.08 o                         
  -2   2   6       2697.22       2756.19        52.49 o                         
  -1   2   6       2856.55       2901.07        14.27 o                         
   0   2   6        933.49        955.94        10.01 o                         
   1   2   6       3246.11       3259.48        19.52 o                         
   2   2   6        440.63        498.82        23.58 o                         
   3   2   6       1602.48       1594.06        33.29 o                         
   4   2   6        533.65        534.55        14.58 o                         
   5   2   6        339.87        352.91        14.68 o                         
 -10   3   6        540.11        468.03        13.24 o                         
  -9   3   6         11.49         14.71         9.89 o                         
  -8   3   6       2341.90       2509.90        47.70 o                         
  -7   3   6        109.69        105.40         8.49 o                         
  -6   3   6       1242.96       1246.00        13.10 o                         
  -5   3   6         80.59         84.22        11.26 o                         
  -4   3   6       1453.52       1446.20        19.56 o                         
  -3   3   6         18.30         14.45         8.18 o                         
  -2   3   6       1141.74       1156.47        22.08 o                         
  -1   3   6        635.99        623.41        19.69 o                         
   0   3   6          0.59         10.66         7.04 o                         
   1   3   6         19.48          5.31         7.34 o                         
   2   3   6         37.17         49.73         8.63 o                         
   3   3   6         27.63         30.30         7.83 o                         
   4   3   6        628.11        622.90        14.18 o                         
   5   3   6          5.81         -9.98         9.98 o                         
 -10   4   6          8.29          9.99        10.75 o                         
  -9   4   6          3.26         26.06         7.95 o                         
  -8   4   6          4.03        -12.17        12.17 o                         
  -7   4   6         70.75         81.12        18.27 o                         
  -6   4   6         21.93         35.45         6.38 o                         
  -5   4   6        768.25        775.71        31.06 o                         
  -4   4   6        348.05        359.19         6.46 o                         
  -3   4   6       1220.41       1169.58         9.86 o                         
  -2   4   6       1435.85       1461.63        11.00 o                         
  -1   4   6       2062.11       2060.67        15.53 o                         
   0   4   6       1101.20       1127.16        10.59 o                         
   1   4   6       1075.08       1170.59        38.29 o                         
   2   4   6        152.36        140.69         9.52 o                         
   3   4   6       1217.75       1269.95        11.44 o                         
   4   4   6        431.01        423.30        14.67 o                         
   5   4   6        621.46        650.93        16.64 o                         
  -9   5   6        398.30        365.33        10.30 o                         
  -8   5   6        638.93        676.81        12.28 o                         
  -7   5   6       1337.82       1407.02        18.64 o                         
  -6   5   6        761.88        760.56         9.12 o                         
  -5   5   6       2037.47       2028.36        15.23 o                         
  -4   5   6       1346.76       1359.99        17.67 o                         
  -3   5   6        688.54        667.48         7.15 o                         
  -2   5   6       1593.09       1604.15        21.24 o                         
  -1   5   6        312.02        320.49        16.74 o                         
   0   5   6        231.77        238.44         8.53 o                         
   1   5   6         21.42         38.28         7.36 o                         
   2   5   6         92.43         86.34        12.10 o                         
   3   5   6        152.93        175.66         9.21 o                         
   4   5   6        138.46        141.49        15.71 o                         
   5   5   6        361.60        379.63        14.03 o                         
  -9   6   6         19.92         44.67        10.96 o                         
  -8   6   6          3.25         -4.36        20.83 o                         
  -7   6   6        233.90        226.87        14.49 o                         
  -6   6   6        998.34        986.31        10.26 o                         
  -5   6   6          2.77         15.49         6.28 o                         
  -4   6   6       1290.82       1218.38         9.47 o                         
  -3   6   6        144.35        129.46         6.02 o                         
  -2   6   6       6505.24       6495.69        69.44 o                         
  -1   6   6          0.11         -6.10         8.00 o                         
   0   6   6       3162.43       3292.27        76.47 o                         
   1   6   6         11.45          6.57         8.34 o                         
   2   6   6       1631.32       1702.46        23.36 o                         
   3   6   6         64.12         47.34        13.03 o                         
   4   6   6       1548.95       1530.64        42.67 o                         
   5   6   6          2.02         53.46        13.63 o                         
  -9   7   6        166.30        169.09        12.25 o                         
  -8   7   6        351.13        367.83        14.17 o                         
  -7   7   6        503.26        517.86        19.58 o                         
  -6   7   6        178.71        184.37         8.52 o                         
  -5   7   6        874.37        870.83        15.89 o                         
  -4   7   6        355.88        385.58         6.01 o                         
  -3   7   6       1104.62       1055.90        20.94 o                         
  -2   7   6        202.46        232.64         6.51 o                         
  -1   7   6        162.15        184.95         9.27 o                         
   0   7   6          6.99          1.05         8.73 o                         
   1   7   6        175.98        168.42         9.47 o                         
   2   7   6         16.50          8.75         9.59 o                         
   3   7   6        232.88        224.66         8.06 o                         
   4   7   6        109.92         95.43        10.38 o                         
   5   7   6        168.58        147.61        19.71 o                         
  -9   8   6          0.18         10.15         7.74 o                         
  -8   8   6          0.44          7.82         6.55 o                         
  -7   8   6        380.51        381.66         9.57 o                         
  -6   8   6         99.52        107.17        12.45 o                         
  -5   8   6        672.85        676.46        13.97 o                         
  -4   8   6        352.05        357.68         7.10 o                         
  -3   8   6        668.33        648.85         6.75 o                         
  -2   8   6        375.68        390.83         7.92 o                         
  -1   8   6        769.44        803.23         8.45 o                         
   0   8   6       1509.04       1471.02        49.65 o                         
   1   8   6        935.19       1004.85        11.24 o                         
   2   8   6        692.48        711.16        14.94 o                         
   3   8   6       1318.91       1371.02        44.28 o                         
   4   8   6        336.52        312.18        11.33 o                         
   5   8   6        207.37        207.35        14.69 o                         
  -9   9   6        109.25        134.64         9.40 o                         
  -8   9   6       1194.26       1172.20        13.25 o                         
  -7   9   6         22.23         28.82         7.56 o                         
  -6   9   6       1461.13       1588.34        36.48 o                         
  -5   9   6        163.14        131.57         6.29 o                         
  -4   9   6       1469.34       1403.95        15.48 o                         
  -3   9   6         57.60         56.19         4.24 o                         
  -2   9   6       1828.47       1821.65        56.21 o                         
  -1   9   6          2.30         11.87         5.70 o                         
   0   9   6        101.26        111.91         6.34 o                         
   1   9   6          0.60         10.67         7.50 o                         
   2   9   6        135.67        161.48         8.54 o                         
   3   9   6         14.89          1.47        10.33 o                         
   4   9   6        190.46        209.57        12.80 o                         
  -8  10   6          3.44         -2.08         5.14 o                         
  -7  10   6         68.56         47.32         6.70 o                         
  -6  10   6        273.41        257.86         7.03 o                         
  -5  10   6         98.94         86.71         4.92 o                         
  -4  10   6        218.28        177.21        10.71 o                         
  -3  10   6        428.93        433.98        14.08 o                         
  -2  10   6        614.45        604.03         6.59 o                         
  -1  10   6       1480.83       1534.32         9.63 o                         
   0  10   6        392.63        389.39         7.74 o                         
   1  10   6       1505.30       1483.16        13.20 o                         
   2  10   6         82.54         73.14         8.10 o                         
   3  10   6       1045.14        967.58        37.17 o                         
   4  10   6        216.72        219.81        12.82 o                         
  -8  11   6        545.95        516.16         8.79 o                         
  -7  11   6        289.34        299.57         4.64 o                         
  -6  11   6         73.44         64.70        32.82 o                         
  -5  11   6        207.54        260.07        18.89 o                         
  -4  11   6         56.29         61.52         2.87 o                         
  -3  11   6        399.08        400.90         9.24 o                         
  -2  11   6        158.18        143.51         8.66 o                         
  -1  11   6          2.33         -0.33         5.47 o                         
   0  11   6         46.57         32.71         6.77 o                         
   1  11   6         47.87         38.43         8.74 o                         
   2  11   6          9.72          9.98        10.67 o                         
   3  11   6        389.41        409.91        10.93 o                         
   4  11   6        231.12        223.15        13.44 o                         
  -8  12   6          4.19         -8.68        17.63 o                         
  -7  12   6         49.76         17.67        16.12 o                         
  -6  12   6         90.86         86.50        12.05 o                         
  -5  12   6         24.93         41.01        11.14 o                         
  -4  12   6        532.80        475.81        30.67 o                         
  -3  12   6         54.10         50.54        19.43 o                         
  -2  12   6       1452.75       1432.15        36.65 o                         
  -1  12   6        102.18        126.53         8.18 o                         
   0  12   6       2070.35       1976.18        40.43 o                         
   1  12   6         47.60         50.26         9.00 o                         
   2  12   6        701.55        683.71        15.53 o                         
   3  12   6         24.90         45.04        12.73 o                         
  -7  13   6        628.44        608.79        22.36 o                         
  -6  13   6         16.00         13.46        18.01 o                         
  -5  13   6        404.57        450.90        16.79 o                         
  -4  13   6          6.72          6.18        11.24 o                         
  -3  13   6        418.44        436.90        26.46 o                         
  -2  13   6        251.04        253.40        12.58 o                         
  -1  13   6         41.31         31.70         7.71 o                         
   0  13   6          0.74         -8.22         8.22 o                         
   1  13   6         97.96        128.49        19.88 o                         
   2  13   6         25.74          4.91         9.53 o                         
   3  13   6         63.46         66.78        11.94 o                         
  -7  14   6          1.27         25.67        17.80 o                         
  -6  14   6         62.17         41.10        16.16 o                         
  -5  14   6        145.75        131.92        12.67 o                         
  -4  14   6         49.15         67.94        18.14 o                         
  -3  14   6        238.37        265.47        17.07 o                         
  -2  14   6        359.02        428.64        22.89 o                         
  -1  14   6        629.40        584.77        15.26 o                         
   0  14   6        427.43        439.46         9.89 o                         
   1  14   6       1266.62       1167.27        29.28 o                         
   2  14   6        507.26        503.27        15.03 o                         
   3  14   6        367.92        421.49        12.74 o                         
  -6  15   6        131.81        125.19        17.88 o                         
  -5  15   6         57.58         61.31        16.32 o                         
  -4  15   6        231.80        243.84        39.23 o                         
  -3  15   6        102.02         89.79        40.02 o                         
  -2  15   6        108.17        138.68        12.79 o                         
  -1  15   6         44.43         33.45        16.79 o                         
   0  15   6          0.26          3.18         8.24 o                         
   1  15   6          4.16         19.31         8.34 o                         
   2  15   6          4.08          4.32         8.28 o                         
  -6  16   6         29.49         23.30        17.58 o                         
  -5  16   6         37.34         36.78        12.13 o                         
  -4  16   6         13.66         25.81        15.73 o                         
  -3  16   6         49.96         46.65        18.66 o                         
  -2  16   6         35.29         13.32        16.47 o                         
  -1  16   6        634.58        581.10         6.07 o                         
   0  16   6        120.49        113.89         7.93 o                         
   1  16   6        386.64        380.76        10.63 o                         
  -5  17   6        360.28        283.89        13.78 o                         
  -4  17   6        100.66        101.48        19.22 o                         
  -3  17   6         90.36        137.89        31.81 o                         
  -2  17   6         75.36         87.27        13.23 o                         
  -1  17   6          6.37         -1.39        17.84 o                         
   0  17   6         77.32         68.05        10.86 o                         
   1  17   6         28.89         32.43        11.65 o                         
  -4  18   6        188.58        172.57        17.71 o                         
  -3  18   6          4.68         36.58        13.08 o                         
  -2  18   6        559.00        526.04        21.28 o                         
  -1  18   6          0.14         32.24        18.68 o                         
  -9   0   7        404.16        411.77        17.50 o                         
  -7   0   7       1712.07       1759.05        21.97 o                         
  -5   0   7        160.64        186.51        21.90 o                         
  -3   0   7       1388.41       1384.40        63.43 o                         
  -1   0   7       1761.18       1689.10        73.86 o                         
   1   0   7         75.69         82.97        22.25 o                         
   3   0   7        306.57        305.61        26.16 o                         
  -9   1   7          1.99          1.48        29.79 o                         
  -8   1   7          9.74         43.34        13.95 o                         
  -7   1   7          7.54         29.76        12.02 o                         
  -6   1   7         23.67         37.08         6.13 o                         
  -5   1   7         85.28         81.77         6.70 o                         
  -4   1   7        666.96        677.92        11.55 o                         
  -3   1   7       1135.44       1107.33        11.43 o                         
  -2   1   7       2155.14       2201.91        34.33 o                         
  -1   1   7       2951.20       2868.51        49.70 o                         
   0   1   7       2069.44       2077.33        44.90 o                         
   1   1   7        447.36        484.24        12.95 o                         
   2   1   7       1051.81       1139.50        12.11 o                         
   3   1   7        326.22        344.01         9.71 o                         
   4   1   7        452.10        459.44        15.72 o                         
  -9   2   7        270.96        282.88        33.12 o                         
  -8   2   7        928.11        925.00        49.44 o                         
  -7   2   7        321.74        345.66        15.30 o                         
  -6   2   7       1454.81       1384.54        50.73 o                         
  -5   2   7        661.38        645.83        13.54 o                         
  -4   2   7        894.39        950.38        28.67 o                         
  -3   2   7        361.54        319.62         8.68 o                         
  -2   2   7        691.59        681.15        15.18 o                         
  -1   2   7         23.08         27.53         9.21 o                         
   0   2   7        141.62        116.50         8.39 o                         
   1   2   7        124.22        111.65        10.14 o                         
   2   2   7        151.32        133.47         8.39 o                         
   3   2   7         69.48         68.08        13.35 o                         
   4   2   7         64.89         70.87        12.14 o                         
  -9   3   7         25.09         61.49        32.57 o                         
  -8   3   7         97.53        113.18        10.25 o                         
  -7   3   7        173.56        168.35        10.08 o                         
  -6   3   7        143.34        144.57        10.92 o                         
  -5   3   7        937.22        922.54        25.36 o                         
  -4   3   7        113.24        115.82         6.48 o                         
  -3   3   7       1883.94       1840.76        28.46 o                         
  -2   3   7        257.16        267.92        10.31 o                         
  -1   3   7       4894.16       4827.91        24.36 o                         
   0   3   7         15.73         29.79         7.90 o                         
   1   3   7       3243.76       3302.41        38.15 o                         
   2   3   7        112.70        142.16         9.33 o                         
   3   3   7        936.74       1016.98        14.12 o                         
   4   3   7        101.95         79.42        10.59 o                         
  -9   4   7         28.18         61.42        19.45 o                         
  -8   4   7        816.64        851.25        19.17 o                         
  -7   4   7        205.52        208.89        10.85 o                         
  -6   4   7       1700.97       1691.45        36.44 o                         
  -5   4   7         37.82         48.11         8.16 o                         
  -4   4   7       2130.41       2075.95        39.55 o                         
  -3   4   7        294.93        325.80        19.40 o                         
  -2   4   7        782.28        813.64        12.15 o                         
  -1   4   7        356.59        343.53        11.69 o                         
   0   4   7         67.65         84.55         8.11 o                         
   1   4   7         93.80        116.96        20.61 o                         
   2   4   7          4.42          2.34        10.39 o                         
   3   4   7         46.41         61.23        10.82 o                         
   4   4   7        198.45        203.63        17.14 o                         
  -9   5   7         54.74         89.01        10.10 o                         
  -8   5   7          0.27          7.45         9.19 o                         
  -7   5   7         16.06         20.70         9.41 o                         
  -6   5   7        204.05        232.07        11.95 o                         
  -5   5   7        535.14        554.60        13.69 o                         
  -4   5   7        153.26        170.37         7.30 o                         
  -3   5   7        160.40        165.72        10.18 o                         
  -2   5   7        919.84       1001.38        19.39 o                         
  -1   5   7        257.55        250.31         8.29 o                         
   0   5   7       1622.81       1654.77        13.76 o                         
   1   5   7        505.79        513.26        13.91 o                         
   2   5   7       1259.92       1266.20        33.70 o                         
   3   5   7        118.54        155.11        10.16 o                         
   4   5   7        527.91        539.68        14.35 o                         
  -9   6   7       1178.72       1132.29        46.77 o                         
  -8   6   7         24.61         16.20        10.02 o                         
  -7   6   7       1225.81       1226.41        16.23 o                         
  -6   6   7         10.54         17.10         7.68 o                         
  -5   6   7       1299.25       1286.54        12.62 o                         
  -4   6   7          3.91         -0.35         7.61 o                         
  -3   6   7        864.61        869.12        12.71 o                         
  -2   6   7          3.88          6.16         9.60 o                         
  -1   6   7        157.61        178.96        13.26 o                         
   0   6   7        109.02        100.89         7.83 o                         
   1   6   7        232.11        247.27         8.98 o                         
   2   6   7          0.74         -9.03         9.03 o                         
   3   6   7        342.62        338.88        12.12 o                         
   4   6   7          1.03          4.93        13.55 o                         
  -9   7   7          0.18          6.31         7.79 o                         
  -8   7   7         54.79         60.35        11.54 o                         
  -7   7   7         32.14         27.83         8.64 o                         
  -6   7   7        144.59        164.58         9.45 o                         
  -5   7   7        208.56        193.79         6.84 o                         
  -4   7   7        369.41        397.05        15.09 o                         
  -3   7   7        144.10        148.13        18.06 o                         
  -2   7   7        538.86        548.55         9.71 o                         
  -1   7   7        591.98        621.76        14.45 o                         
   0   7   7       1813.94       1874.98        33.19 o                         
   1   7   7        646.19        667.95        14.94 o                         
   2   7   7       1485.47       1519.76        50.21 o                         
   3   7   7         10.57         -1.60         9.03 o                         
   4   7   7        981.84        971.31        17.95 o                         
  -8   8   7        507.21        454.92        24.20 o                         
  -7   8   7        610.21        634.35        28.24 o                         
  -6   8   7        822.30        804.35        11.44 o                         
  -5   8   7        109.30        113.74        10.45 o                         
  -4   8   7       1429.12       1358.87        16.86 o                         
  -3   8   7        209.11        189.21        12.76 o                         
  -2   8   7        277.85        281.59         7.90 o                         
  -1   8   7         85.13         85.94         9.37 o                         
   0   8   7          4.04         -7.84         7.84 o                         
   1   8   7         10.11         28.65         8.96 o                         
   2   8   7         29.47         32.66         8.00 o                         
   3   8   7         20.24         19.33         8.61 o                         
  -8   9   7          0.18         -7.78         7.78 o                         
  -7   9   7         64.57         86.25        31.25 o                         
  -6   9   7         18.29         38.44        11.38 o                         
  -5   9   7        963.67        978.28        17.33 o                         
  -4   9   7         34.20         27.13         7.02 o                         
  -3   9   7        711.96        689.30        22.66 o                         
  -2   9   7          6.79         13.31         6.58 o                         
  -1   9   7       1912.84       1956.08        11.19 o                         
   0   9   7         11.69         10.26         7.23 o                         
   1   9   7        868.37        893.37        13.56 o                         
   2   9   7         14.17         17.48         8.21 o                         
   3   9   7        480.68        532.60        14.61 o                         
  -8  10   7        448.96        451.62        10.54 o                         
  -7  10   7        274.77        237.35         6.60 o                         
  -6  10   7       1154.19       1055.40        22.81 o                         
  -5  10   7         35.27         37.78         5.40 o                         
  -4  10   7        565.25        538.89        19.67 o                         
  -3  10   7        137.30        136.56         6.38 o                         
  -2  10   7        285.83        287.19         9.18 o                         
  -1  10   7          0.34          8.11         7.40 o                         
   0  10   7         59.96         61.43         8.15 o                         
   1  10   7         89.28         91.36         7.92 o                         
   2  10   7         34.16         22.78        12.47 o                         
   3  10   7         55.24         48.38        12.25 o                         
  -8  11   7         40.08         28.36         4.71 o                         
  -7  11   7         12.35          1.31         6.26 o                         
  -6  11   7        132.62        128.48         4.05 o                         
  -5  11   7         72.61         74.89         9.65 o                         
  -4  11   7        566.37        582.05         6.67 o                         
  -3  11   7        547.42        584.49         7.47 o                         
  -2  11   7        385.32        376.22         6.58 o                         
  -1  11   7        469.10        458.88         9.78 o                         
   0  11   7        927.02       1038.06        11.34 o                         
   1  11   7        449.71        485.07         8.95 o                         
   2  11   7       1205.62       1128.24        19.69 o                         
   3  11   7        483.45        489.45        22.01 o                         
  -7  12   7        734.39        733.51        23.95 o                         
  -6  12   7         28.08         27.60        12.68 o                         
  -5  12   7        280.53        286.38        21.34 o                         
  -4  12   7         58.86         89.39        12.13 o                         
  -3  12   7        280.46        269.43         7.42 o                         
  -2  12   7        130.34        155.94        12.85 o                         
  -1  12   7        288.23        313.97        13.23 o                         
   0  12   7         18.97          7.69         6.00 o                         
   1  12   7          0.96         -1.76        11.95 o                         
   2  12   7         12.38        -13.11        13.11 o                         
  -7  13   7         68.22         96.08        19.17 o                         
  -6  13   7        179.34        164.81        23.56 o                         
  -5  13   7        142.57        154.08        15.39 o                         
  -4  13   7        206.48        253.11        55.33 o                         
  -3  13   7         21.30         22.16         4.77 o                         
  -2  13   7        750.79        802.58        16.98 o                         
  -1  13   7        113.32         63.29         9.30 o                         
   0  13   7        604.43        598.11        14.68 o                         
   1  13   7         53.03         55.57         9.34 o                         
   2  13   7        390.40        421.70        32.29 o                         
  -6  14   7        447.43        451.53        24.07 o                         
  -5  14   7         83.64        112.29        13.65 o                         
  -4  14   7         57.37         83.57        25.49 o                         
  -3  14   7         18.61          0.18        13.38 o                         
  -2  14   7         45.41         45.82        16.13 o                         
  -1  14   7        145.23        137.50        10.82 o                         
   0  14   7          0.24         -8.07         8.07 o                         
   1  14   7         21.33         30.01         8.78 o                         
  -5  15   7        117.36         92.75        21.88 o                         
  -4  15   7         91.21         95.48        22.03 o                         
  -3  15   7        823.49        889.95        53.14 o                         
  -2  15   7         41.90         26.15        13.66 o                         
  -1  15   7        788.24        802.85        42.77 o                         
   0  15   7          5.98         40.79         8.90 o                         
  -4  16   7        147.48        162.66        46.99 o                         
  -3  16   7          7.86          3.07        23.32 o                         
  -2  16   7        193.75        230.63        14.60 o                         
  -1  16   7        185.16        155.83         9.16 o                         
  -8   0   8         16.50         -5.93        14.40 o                         
  -6   0   8        933.31        869.79        78.03 o                         
  -4   0   8       1607.06       1584.77        54.51 o                         
  -2   0   8       1347.67       1370.39        15.66 o                         
   0   0   8       2784.36       2735.85        21.29 o                         
   2   0   8       1389.50       1342.28        46.11 o                         
  -9   1   8        635.92        636.18        94.06 o                         
  -8   1   8        288.79        327.79        18.49 o                         
  -7   1   8       1014.13        917.85        41.06 o                         
  -6   1   8        283.98        297.98        11.46 o                         
  -5   1   8       1117.57       1181.48        12.25 o                         
  -4   1   8        549.36        568.88        16.66 o                         
  -3   1   8        881.23        838.86        11.38 o                         
  -2   1   8        244.37        249.32        17.56 o                         
  -1   1   8        380.27        379.45         9.78 o                         
   0   1   8        154.81        178.25         9.63 o                         
   1   1   8          0.76          0.81        11.68 o                         
   2   1   8        213.50        216.60        11.37 o                         
   3   1   8        118.30        137.34         9.88 o                         
  -9   2   8          4.69        -11.53        18.62 o                         
  -8   2   8         31.55         36.63        10.25 o                         
  -7   2   8         80.61         78.99         9.04 o                         
  -6   2   8         24.59          5.46        19.01 o                         
  -5   2   8        492.38        505.87        15.43 o                         
  -4   2   8        258.53        247.51        11.15 o                         
  -3   2   8        138.55        129.82         8.98 o                         
  -2   2   8        422.81        396.62        13.74 o                         
  -1   2   8       1018.13       1044.40        27.64 o                         
   0   2   8        692.81        633.46        14.93 o                         
   1   2   8        810.90        819.15        15.74 o                         
   2   2   8        216.20        244.23        11.30 o                         
   3   2   8        630.61        635.64        14.11 o                         
  -9   3   8          0.14        -12.92        12.92 o                         
  -8   3   8        964.63       1007.50        29.17 o                         
  -7   3   8         60.65         78.42        11.93 o                         
  -6   3   8       1156.89       1107.69        36.37 o                         
  -5   3   8         21.34         17.64         7.77 o                         
  -4   3   8        264.40        232.66         7.73 o                         
  -3   3   8          2.51         -9.58         9.58 o                         
  -2   3   8        929.65        964.94        14.46 o                         
  -1   3   8         11.08         10.42        10.35 o                         
   0   3   8        320.63        298.50        10.46 o                         
   1   3   8          0.28        -11.90        11.90 o                         
   2   3   8        348.64        344.83        14.40 o                         
   3   3   8         17.84         14.18        10.92 o                         
  -9   4   8         19.04         -9.09        21.95 o                         
  -8   4   8         11.26        -11.32        12.57 o                         
  -7   4   8         10.30         16.64        26.86 o                         
  -6   4   8        268.80        249.63        13.63 o                         
  -5   4   8         78.93         92.44         9.17 o                         
  -4   4   8        459.34        478.24        15.83 o                         
  -3   4   8       1345.35       1366.86        33.68 o                         
  -2   4   8        468.11        493.33        12.01 o                         
  -1   4   8       1629.13       1631.73        52.08 o                         
   0   4   8        817.62        838.90        18.49 o                         
   1   4   8       2236.00       2292.32        31.69 o                         
   2   4   8        191.18        178.52        18.22 o                         
   3   4   8        974.64        949.00        19.28 o                         
  -8   5   8         33.15         23.43        14.12 o                         
  -7   5   8        804.71        807.78        13.31 o                         
  -6   5   8        263.29        271.52        10.90 o                         
  -5   5   8        622.48        593.36        11.17 o                         
  -4   5   8         20.37         12.47         9.80 o                         
  -3   5   8        434.06        454.82        11.96 o                         
  -2   5   8         52.07         50.31         9.61 o                         
  -1   5   8        146.95        159.57        10.48 o                         
   0   5   8         59.28         70.86         9.71 o                         
   1   5   8          4.30         17.19        10.02 o                         
   2   5   8          6.15         35.51        13.79 o                         
   3   5   8        141.53        147.24        11.41 o                         
  -8   6   8         34.84         60.26        11.99 o                         
  -7   6   8          8.16         -1.81        12.38 o                         
  -6   6   8        167.68        177.00         7.09 o                         
  -5   6   8         46.37         22.71         8.24 o                         
  -4   6   8        707.67        723.68        34.01 o                         
  -3   6   8          0.04         -7.84         7.84 o                         
  -2   6   8        782.34        841.33        12.57 o                         
  -1   6   8         33.60         39.05        16.83 o                         
   0   6   8       1976.73       1910.28        15.43 o                         
   1   6   8         87.63         95.58         8.63 o                         
   2   6   8       1077.38       1117.18        31.34 o                         
  -8   7   8        129.42        119.44        10.70 o                         
  -7   7   8       1422.95       1269.61        23.06 o                         
  -6   7   8        197.25        214.51        10.28 o                         
  -5   7   8       1760.01       1762.89        51.16 o                         
  -4   7   8         55.56         48.80        10.96 o                         
  -3   7   8        770.20        777.30        16.17 o                         
  -2   7   8        219.36        226.77         8.56 o                         
  -1   7   8         50.62         47.56         9.32 o                         
   0   7   8          8.51         -9.11         9.11 o                         
   1   7   8         58.23         60.06         8.54 o                         
   2   7   8         55.30         65.08        11.16 o                         
  -8   8   8          4.84         -9.83         9.83 o                         
  -7   8   8         77.04         74.58         8.45 o                         
  -6   8   8          0.53        -11.81        11.81 o                         
  -5   8   8        160.81        173.51         8.53 o                         
  -4   8   8        107.29        103.34         7.52 o                         
  -3   8   8        690.30        684.09        16.40 o                         
  -2   8   8        212.24        214.19         7.87 o                         
  -1   8   8       1043.07       1074.78        26.20 o                         
   0   8   8        163.94        153.25         9.51 o                         
   1   8   8       1874.44       1957.05        19.25 o                         
   2   8   8        150.72        126.13        12.83 o                         
  -7   9   8         40.26         22.52        11.44 o                         
  -6   9   8        551.08        558.52        19.63 o                         
  -5   9   8         50.81         21.52        12.92 o                         
  -4   9   8        375.51        352.15         9.24 o                         
  -3   9   8         18.79         24.63         6.19 o                         
  -2   9   8        100.39        134.36         7.91 o                         
  -1   9   8        141.44        171.32         8.36 o                         
   0   9   8          1.43         16.50         9.03 o                         
   1   9   8         47.40         66.08        15.05 o                         
   2   9   8        132.04        130.30        11.19 o                         
  -7  10   8          0.20         -1.30        10.63 o                         
  -6  10   8         41.95         44.31         6.79 o                         
  -5  10   8        372.88        297.16        22.03 o                         
  -4  10   8         47.54         58.45         8.95 o                         
  -3  10   8        354.44        351.51         8.18 o                         
  -2  10   8         13.69          7.16         8.70 o                         
  -1  10   8       1177.47       1191.89        11.39 o                         
   0  10   8        188.56        180.95        12.08 o                         
   1  10   8        660.65        725.41        11.96 o                         
  -7  11   8        704.78        586.25        14.98 o                         
  -6  11   8        213.54        170.88        11.61 o                         
  -5  11   8        759.64        702.25        16.96 o                         
  -4  11   8        261.27        269.74         5.95 o                         
  -3  11   8        294.60        278.57         6.97 o                         
  -2  11   8        115.86        140.24         6.72 o                         
  -1  11   8         14.59          9.96         7.23 o                         
   0  11   8         54.42         67.50         8.59 o                         
   1  11   8         15.81          2.91         8.81 o                         
  -6  12   8         38.94         15.72        13.11 o                         
  -5  12   8          0.81         -6.11         6.11 o                         
  -4  12   8        448.87        391.03        23.57 o                         
  -3  12   8          2.76          4.23        11.54 o                         
  -2  12   8        680.12        667.93        42.08 o                         
  -1  12   8         35.69         48.17         6.91 o                         
   0  12   8        621.62        662.11         9.87 o                         
  -5  13   8        630.02        669.37        88.78 o                         
  -4  13   8         24.12         29.41        13.81 o                         
  -3  13   8        331.64        368.64        15.98 o                         
  -2  13   8          1.03         11.81        13.02 o                         
  -1  13   8        157.46        160.38        14.36 o                         
   0  13   8         22.51         -3.66        13.81 o                         
  -4  14   8        157.75        148.94        45.83 o                         
  -3  14   8        293.50        266.78        16.69 o                         
  -2  14   8        228.96        177.14        22.63 o                         
  -1  14   8        343.26        331.18        11.11 o                         
  -7   0   9       1192.29       1156.96        81.55 o                         
  -5   0   9        963.24        885.36       115.92 o                         
  -3   0   9        168.44        175.95        55.07 o                         
  -1   0   9        393.22        380.17        14.09 o                         
   1   0   9          6.49          0.69        13.30 o                         
  -8   1   9         12.77         -2.66        10.82 o                         
  -7   1   9         85.47        107.45         9.37 o                         
  -6   1   9         64.92         60.19        15.68 o                         
  -5   1   9        375.57        383.16        14.30 o                         
  -4   1   9        463.75        479.95        23.85 o                         
  -3   1   9        333.70        350.78        14.25 o                         
  -2   1   9        696.06        699.19        14.97 o                         
  -1   1   9         45.12         68.11        11.89 o                         
   0   1   9        966.88        984.78        17.92 o                         
   1   1   9        304.43        278.87        19.45 o                         
  -8   2   9        842.63        895.46        16.19 o                         
  -7   2   9        142.46        143.19        11.50 o                         
  -6   2   9        588.03        555.03        57.90 o                         
  -5   2   9        309.55        284.85        10.43 o                         
  -4   2   9        641.08        621.54        14.39 o                         
  -3   2   9        168.29        196.55        13.33 o                         
  -2   2   9        232.97        224.16        15.28 o                         
  -1   2   9         71.66         86.01         8.19 o                         
   0   2   9         13.21         -3.33         8.55 o                         
   1   2   9         12.86         40.52        10.80 o                         
  -8   3   9         68.64        131.47        20.16 o                         
  -7   3   9          1.53         -3.27         8.35 o                         
  -6   3   9         34.05         22.08        14.72 o                         
  -5   3   9        800.29        787.67        15.35 o                         
  -4   3   9          7.56          0.52        20.68 o                         
  -3   3   9        889.44        852.19        17.36 o                         
  -2   3   9         15.85         16.47         7.94 o                         
  -1   3   9        445.64        490.58        10.01 o                         
   0   3   9         84.02         83.96         8.95 o                         
   1   3   9       1140.54       1174.82        20.02 o                         
  -8   4   9        336.16        309.38        13.90 o                         
  -7   4   9        284.48        257.51        19.67 o                         
  -6   4   9       1459.18       1458.92        17.72 o                         
  -5   4   9        255.48        256.47        16.94 o                         
  -4   4   9        708.74        745.66        26.37 o                         
  -3   4   9         71.54         92.49        10.64 o                         
  -2   4   9        204.92        217.07         8.71 o                         
  -1   4   9         29.01         23.80         8.08 o                         
   0   4   9         79.30         64.69        13.24 o                         
   1   4   9         11.11          8.02        12.66 o                         
  -7   5   9          0.05         14.36        11.96 o                         
  -6   5   9        230.27        235.03        10.46 o                         
  -5   5   9          5.38          8.58         9.27 o                         
  -4   5   9        547.10        546.16        15.28 o                         
  -3   5   9        143.84        146.04        10.18 o                         
  -2   5   9        479.08        507.66        16.24 o                         
  -1   5   9        628.32        584.93        14.51 o                         
   0   5   9       1026.31       1066.88        34.20 o                         
   1   5   9        244.01        238.63        15.00 o                         
  -7   6   9        544.74        555.87        64.51 o                         
  -6   6   9         17.80         25.85         7.24 o                         
  -5   6   9        819.95        821.35        12.37 o                         
  -4   6   9          3.43         24.60         8.76 o                         
  -3   6   9        230.52        226.70        10.92 o                         
  -2   6   9         15.92         -2.32         9.55 o                         
  -1   6   9        376.23        397.57        12.02 o                         
   0   6   9         86.65         95.76        12.87 o                         
   1   6   9        120.44        122.64        17.11 o                         
  -7   7   9         32.68         33.84        11.26 o                         
  -6   7   9        111.12        101.84        10.32 o                         
  -5   7   9        157.26        155.78        14.90 o                         
  -4   7   9        279.20        250.12        11.97 o                         
  -3   7   9        250.33        260.25         8.20 o                         
  -2   7   9       1354.09       1403.05        14.28 o                         
  -1   7   9        155.59        134.65        15.16 o                         
   0   7   9       1415.50       1436.94        27.28 o                         
  -7   8   9         57.18         39.30        15.76 o                         
  -6   8   9        804.02        756.77        10.93 o                         
  -5   8   9        126.80        131.24         7.92 o                         
  -4   8   9        216.56        213.38         8.18 o                         
  -3   8   9         49.44         74.72        12.55 o                         
  -2   8   9         45.42         60.80        10.54 o                         
  -1   8   9        110.59        108.48        10.01 o                         
   0   8   9         90.46        110.89        12.05 o                         
  -6   9   9         27.16         27.52         9.59 o                         
  -5   9   9         98.44         77.44         9.11 o                         
  -4   9   9          0.45         -7.46         7.46 o                         
  -3   9   9        438.75        411.08         9.79 o                         
  -2   9   9         35.57         38.12         7.87 o                         
  -1   9   9        811.78        808.53        26.61 o                         
   0   9   9          0.53         13.60        10.01 o                         
  -6  10   9        493.02        485.19        24.50 o                         
  -5  10   9        126.61        141.04         8.13 o                         
  -4  10   9        681.96        586.96        36.54 o                         
  -3  10   9         24.24         16.00        10.20 o                         
  -2  10   9        265.79        264.00        10.75 o                         
  -1  10   9        120.68        102.56         9.77 o                         
  -5  11   9         37.69         33.24        10.30 o                         
  -4  11   9         85.42         69.85         6.20 o                         
  -3  11   9         40.10         39.93         6.58 o                         
  -2  11   9        570.38        543.32         9.36 o                         
  -6   0  10         60.25         65.45        16.64 o                         
  -4   0  10        404.45        410.71        40.26 o                         
  -2   0  10        638.88        637.48        16.07 o                         
  -6   1  10        213.61        196.67        14.21 o                         
  -5   1  10        795.41        798.42        32.50 o                         
  -4   1  10        233.25        234.22        11.31 o                         
  -3   1  10        213.31        190.09        24.53 o                         
  -2   1  10         77.16         76.00        13.07 o                         
  -1   1  10         14.95         20.62        10.55 o                         
  -6   2  10         24.73         10.34        11.45 o                         
  -5   2  10        202.44        236.85        12.21 o                         
  -4   2  10        189.00        147.87        10.74 o                         
  -3   2  10        800.78        826.79        43.14 o                         
  -2   2  10        158.73        138.60        12.45 o                         
  -1   2  10        995.95        931.78        60.68 o                         
  -6   3  10        851.84        824.13        44.65 o                         
  -5   3  10         35.86         68.11        10.29 o                         
  -4   3  10        842.16        785.14        44.30 o                         
  -3   3  10         14.95          9.59         9.84 o                         
  -2   3  10        158.85        158.73        10.98 o                         
  -1   3  10         18.73         55.23        12.78 o                         
  -6   4  10          0.78         -5.53         9.01 o                         
  -5   4  10        122.12        117.15        10.29 o                         
  -4   4  10        110.65         79.35        13.66 o                         
  -3   4  10        291.11        262.39        11.81 o                         
  -2   4  10        198.39        238.86        11.27 o                         
  -1   4  10        733.47        669.16        20.45 o                         
  -6   5  10        165.03        110.57        15.82 o                         
  -5   5  10        305.50        349.47        20.06 o                         
  -4   5  10        226.23        181.47        11.64 o                         
  -3   5  10        225.18        194.90        11.15 o                         
  -2   5  10         94.07         78.01        14.40 o                         
  -5   6  10          0.13          3.77         9.08 o                         
  -4   6  10        741.88        696.71        18.06 o                         
  -3   6  10          5.01         17.99        12.38 o                         
  -2   6  10        393.73        365.90        13.60 o                         
  -4   7  10        265.87        282.12        10.91 o                         
  -3   7  10        295.28        273.28        15.48 o                         
                                                                                
